# Supplementary material for: The down-regulation of XBP1, an unfolded protein response effector, promotes acute kidney injury to chronic kidney disease transition
Source: J Biomed Sci. 2022 Jun 28;29:46. doi: 10.1186/s12929-022-00828-9 (PMC9241279; doi:10.1186/s12929-022-00828-9)
Supplement: Supplementary file 3 — Additional file 3. Proteomic analysis of differentially expressed proteins in HK-2 cells silenced of XBP1 compared to scramble control. [file 12929_2022_828_MOESM3_ESM.xlsx]

## Sheet: Sheet1
Accession	Description	Score	Coverage	# Proteins	# Unique Peptides	# Peptides	# PSMs	Area	Heavy/Light	Heavy/Light Count	Heavy/Light Variability [%]	# AAs	MW [kDa]	calc. pI	Normalized ratio	≥ or ≤ mean ± 1.5 s.d.
Q9HB71	Calcyclin-binding protein OS=Homo sapiens GN=CACYBP PE=1 SV=2 - [CYBP_HUMAN]	78.79	7.89	1	2	2	4	2.61429e+07				228	26.1936	8.25049	-	-
P30419	Glycylpeptide N-tetradecanoyltransferase 1 OS=Homo sapiens GN=NMT1 PE=1 SV=2 - [NMT1_HUMAN]	78.7467	5.24	1	2	2	3	3.36539e+06				496	56.7699	7.79639	-	-
P49023	Paxillin OS=Homo sapiens GN=PXN PE=1 SV=3 - [PAXI_HUMAN]	52.7	7.11	1	2	2	2	1.27823e+06				591	64.4639	6.18896	-	-
Q13283	Ras GTPase-activating protein-binding protein 1 OS=Homo sapiens GN=G3BP1 PE=1 SV=1 - [G3BP1_HUMAN]	49.98	4.51	1	2	2	3	8.73756e+06				466	52.1321	5.51611	-	-
P62879	Guanine nucleotide-binding protein G(I)/G(S)/G(T) subunit beta-2 OS=Homo sapiens GN=GNB2 PE=1 SV=3 - [GBB2_HUMAN]	37.42	17.35	1	2	4	4	2.77264e+07				340	37.3071	5.99854	-	-
P30566	Adenylosuccinate lyase OS=Homo sapiens GN=ADSL PE=1 SV=2 - [PUR8_HUMAN]	26.54	4.96	1	2	2	2	5.20193e+06				484	54.854	7.10791	-	-
P61289	Proteasome activator complex subunit 3 OS=Homo sapiens GN=PSME3 PE=1 SV=1 - [PSME3_HUMAN]	22.01	11.02	1	2	2	2	1.04294e+07				254	29.4876	5.94775	-	-
Q15185	Prostaglandin E synthase 3 OS=Homo sapiens GN=PTGES3 PE=1 SV=1 - [TEBP_HUMAN]	21.02	21.25	1	3	3	3	4.3198e+07	1.72949	3	7.98476	160	18.6854	4.53857	1.6731	up-regulated
Q5JTV8	Torsin-1A-interacting protein 1 OS=Homo sapiens GN=TOR1AIP1 PE=1 SV=2 - [TOIP1_HUMAN]	69.6	4.29	1	2	2	3	1.04193e+07	1.71766	2	14.6083	583	66.2083	8.17725	1.66165	up-regulated
Q16576	Histone-binding protein RBBP7 OS=Homo sapiens GN=RBBP7 PE=1 SV=1 - [RBBP7_HUMAN]	36.2975	3.06	1	2	2	2	6.00271e+06	1.62113	1		425	47.7902	5.04639	1.56826	up-regulated
P13674	Prolyl 4-hydroxylase subunit alpha-1 OS=Homo sapiens GN=P4HA1 PE=1 SV=2 - [P4HA1_HUMAN]	100.503	5.24	1	2	2	3	4.74946e+06	1.56671	1		534	61.011	6.01123	1.51563	up-regulated
P02765	Alpha-2-HS-glycoprotein OS=Homo sapiens GN=AHSG PE=1 SV=1 - [FETUA_HUMAN]	114.85	3.54	1	2	2	6	5.35154e+06	1.54868	3	0.750845	367	39.2997	5.71924	1.49818	up-regulated
Q15417	Calponin-3 OS=Homo sapiens GN=CNN3 PE=1 SV=1 - [CNN3_HUMAN]	54.66	23.4	1	5	6	8	2.73658e+07	1.53087	5	13.5651	329	36.3908	6.04932	1.48095	up-regulated
Q9UL25	Ras-related protein Rab-21 OS=Homo sapiens GN=RAB21 PE=1 SV=3 - [RAB21_HUMAN]	28.87	9.78	1	2	2	2	8.49204e+06	1.48588	2	61.3834	225	24.3323	7.94287	1.43742	up-regulated
P12955	Xaa-Pro dipeptidase OS=Homo sapiens GN=PEPD PE=1 SV=3 - [PEPD_HUMAN]	51.5133	7.91	1	2	2	3	3.21891e+06	1.46671	2	11.262	493	54.5129	5.99854	1.41888	up-regulated
P69905	Hemoglobin subunit alpha OS=Homo sapiens GN=HBA1 PE=1 SV=2 - [HBA_HUMAN]	32.56	16.9	1	2	2	3	2.85563e+07	1.46614	2	0.21654	142	15.2479	8.67529	1.41833	up-regulated
Q9Y230	RuvB-like 2 OS=Homo sapiens GN=RUVBL2 PE=1 SV=3 - [RUVB2_HUMAN]	73.0496	7.56	1	3	3	4	1.31026e+07	1.44485	2	27.2323	463	51.1246	5.64307	1.39774	up-regulated
P30492	HLA class I histocompatibility antigen, B-54 alpha chain OS=Homo sapiens GN=HLA-B PE=1 SV=1 - [1B54_HUMAN]	69.9833	10.77	8	3	3	3	25536593	1.42786	3	2.51727	362	40.355	6.30322	1.3813	up-regulated
O43852	Calumenin OS=Homo sapiens GN=CALU PE=1 SV=2 - [CALU_HUMAN]	69.0967	22.54	1	5	5	5	2.27028e+07	1.42452	5	32.4934	315	37.0835	4.64014	1.37807	up-regulated
Q99497	Protein deglycase DJ-1 OS=Homo sapiens GN=PARK7 PE=1 SV=2 - [PARK7_HUMAN]	99.4802	59.79	1	7	7	12	6.65807e+07	1.41181	7	9.76079	189	19.8785	6.78564	1.36577	up-regulated
P62158	Calmodulin OS=Homo sapiens GN=CALM1 PE=1 SV=2 - [CALM_HUMAN]	165.962	45.64	1	6	6	11	9.18763e+07	1.40785	6	17.6878	149	16.8268	4.22119	1.36194	up-regulated
P35232	Prohibitin OS=Homo sapiens GN=PHB PE=1 SV=1 - [PHB_HUMAN]	84.3433	11.76	1	2	2	3	1.21543e+07	1.40361	2	7.54575	272	29.7859	5.75732	1.35784	up-regulated
P24844	Myosin regulatory light polypeptide 9 OS=Homo sapiens GN=MYL9 PE=1 SV=4 - [MYL9_HUMAN]	66.32	39.53	1	3	5	6	4.36865e+07	1.38842	3	9.87437	172	19.8144	4.91943	1.34314	up-regulated
Q99439	Calponin-2 OS=Homo sapiens GN=CNN2 PE=1 SV=4 - [CNN2_HUMAN]	58.0282	16.83	1	3	4	4	1.94884e+07	1.35253	3	32.1957	309	33.6753	7.32764	1.30842	up-regulated
P28838	Cytosol aminopeptidase OS=Homo sapiens GN=LAP3 PE=1 SV=3 - [AMPL_HUMAN]	46.29	5.59	1	3	3	5	1.11711e+07	1.34636	3	47.7094	519	56.1308	7.92822	1.30245	up-regulated
P78527	DNA-dependent protein kinase catalytic subunit OS=Homo sapiens GN=PRKDC PE=1 SV=3 - [PRKDC_HUMAN]	35.78	1.19	1	3	3	3	2.19818e+06	1.33437	3	35.7063	4128	468.788	7.12256	1.29086	up-regulated
P30040	Endoplasmic reticulum resident protein 29 OS=Homo sapiens GN=ERP29 PE=1 SV=4 - [ERP29_HUMAN]	126.663	14.18	1	3	3	6	4.51889e+07	1.33322	3	30.8679	261	28.9752	7.31299	1.28975	up-regulated
Q14315	Filamin-C OS=Homo sapiens GN=FLNC PE=1 SV=3 - [FLNC_HUMAN]	303.628	6.2	1	6	12	20	8.98629e+07	1.33313	3	4.91051	2725	290.841	5.97314	1.28965	up-regulated
P49327	Fatty acid synthase OS=Homo sapiens GN=FASN PE=1 SV=3 - [FAS_HUMAN]	355.987	6.97	1	9	9	14	3.50723e+07	1.3324	7	28.662	2511	273.254	6.44287	1.28896	up-regulated
P06756	Integrin alpha-V OS=Homo sapiens GN=ITGAV PE=1 SV=2 - [ITAV_HUMAN]	96.0202	8.59	1	6	6	10	3.3414e+07	1.33217	5	8.90193	1048	115.964	5.68115	1.28873	up-regulated
Q00839	Heterogeneous nuclear ribonucleoprotein U OS=Homo sapiens GN=HNRNPU PE=1 SV=6 - [HNRPU_HUMAN]	133.79	15.39	1	8	8	9	5.33319e+07	1.31459	7	13.1999	825	90.528	5.99854	1.27173	up-regulated
O00273	DNA fragmentation factor subunit alpha OS=Homo sapiens GN=DFFA PE=1 SV=1 - [DFFA_HUMAN]	64.46	9.97	1	2	2	2	1.13988e+07	1.30872	1		331	36.4995	4.79248	1.26604	up-regulated
P43307	Translocon-associated protein subunit alpha OS=Homo sapiens GN=SSR1 PE=1 SV=3 - [SSRA_HUMAN]	94.1167	8.04	1	2	2	3	1.57271e+07	1.30006	2	3.3073	286	32.2153	4.48779	1.25767	up-regulated
Q13162	Peroxiredoxin-4 OS=Homo sapiens GN=PRDX4 PE=1 SV=1 - [PRDX4_HUMAN]	135.31	19.19	1	2	5	11	1.45896e+08	1.29604	2	67.4871	271	30.5208	6.29053	1.25377	-
P52943	Cysteine-rich protein 2 OS=Homo sapiens GN=CRIP2 PE=1 SV=1 - [CRIP2_HUMAN]	57.45	16.83	1	2	2	3	2.06101e+07	1.29313	2	11.0315	208	22.478	8.71924	1.25096	-
Q9UK76	Hematological and neurological expressed 1 protein OS=Homo sapiens GN=HN1 PE=1 SV=3 - [HN1_HUMAN]	57.7067	25.97	1	2	2	3	7.10281e+06	1.28545	1		154	16.0049	5.60498	1.24353	-
Q15019	Septin-2 OS=Homo sapiens GN=SEPT2 PE=1 SV=1 - [SEPT2_HUMAN]	43.19	10.25	1	2	2	2	19147526	1.27941	1		361	41.4613	6.59521	1.23769	-
Q99829	Copine-1 OS=Homo sapiens GN=CPNE1 PE=1 SV=1 - [CPNE1_HUMAN]	47.34	9.31	1	3	3	3	27633125	1.27777	3	12.78	537	59.0215	5.8335	1.2361	-
Q9UL46	Proteasome activator complex subunit 2 OS=Homo sapiens GN=PSME2 PE=1 SV=4 - [PSME2_HUMAN]	97.16	28.03	1	4	4	5	2.06376e+07	1.27245	4	16.6096	239	27.3843	5.73193	1.23096	-
Q13263	Transcription intermediary factor 1-beta OS=Homo sapiens GN=TRIM28 PE=1 SV=5 - [TIF1B_HUMAN]	199.476	14.85	1	8	8	12	6.1026e+07	1.27097	7	34.7589	835	88.4934	5.77002	1.22953	-
P49588	Alanine--tRNA ligase, cytoplasmic OS=Homo sapiens GN=AARS PE=1 SV=2 - [SYAC_HUMAN]	57.25	7.33	1	5	5	6	1.25804e+07	1.2666	3	42.5007	968	106.743	5.52881	1.2253	-
P02768	Serum albumin OS=Homo sapiens GN=ALB PE=1 SV=2 - [ALBU_HUMAN]	28.65	5.58	1	3	3	6	2.26411e+08	1.26432	4	2.89278	609	69.3215	6.27783	1.22309	-
P55209	Nucleosome assembly protein 1-like 1 OS=Homo sapiens GN=NAP1L1 PE=1 SV=1 - [NP1L1_HUMAN]	125.404	29.92	1	6	6	13	7.5314e+07	1.26171	8	8.71444	391	45.3459	4.4624	1.22057	-
Q96AY3	Peptidyl-prolyl cis-trans isomerase FKBP10 OS=Homo sapiens GN=FKBP10 PE=1 SV=1 - [FKB10_HUMAN]	46.3767	7.22	1	2	2	4	19227562	1.25587	3	8.85739	582	64.2042	5.61768	1.21491	-
P05556	Integrin beta-1 OS=Homo sapiens GN=ITGB1 PE=1 SV=2 - [ITB1_HUMAN]	124.476	16.79	1	9	9	12	4.60007e+07	1.25025	7	11.4821	798	88.357	5.38916	1.20948	-
P31939	Bifunctional purine biosynthesis protein PURH OS=Homo sapiens GN=ATIC PE=1 SV=3 - [PUR9_HUMAN]	47.22	7.09	1	2	2	2	1.28559e+07	1.24574	2	9.69999	592	64.5753	6.7124	1.20512	-
P63313	Thymosin beta-10 OS=Homo sapiens GN=TMSB10 PE=1 SV=2 - [TYB10_HUMAN]	203.236	68.18	1	5	6	16	4.7645e+08	1.24299	3	20.4184	44	5.02255	5.36377	1.20246	-
O43294	Transforming growth factor beta-1-induced transcript 1 protein OS=Homo sapiens GN=TGFB1I1 PE=1 SV=2 - [TGFI1_HUMAN]	152.57	9.76	1	3	3	5	6.28543e+06	1.23812	2	3.70543	461	49.7818	7.03467	1.19775	-
Q13509	Tubulin beta-3 chain OS=Homo sapiens GN=TUBB3 PE=1 SV=2 - [TBB3_HUMAN]	699.905	39.78	1	3	13	39	6.50012e+08	1.23669	2	8.30849	450	50.4003	4.93213	1.19636	-
Q96C90	Protein phosphatase 1 regulatory subunit 14B OS=Homo sapiens GN=PPP1R14B PE=1 SV=3 - [PP14B_HUMAN]	81.9367	25.85	1	2	2	4	9.16705e+06	1.23635	3	28.0834	147	15.901	4.85596	1.19603	-
P22392	Nucleoside diphosphate kinase B OS=Homo sapiens GN=NME2 PE=1 SV=1 - [NDKB_HUMAN]	105.464	59.21	1	3	7	12	100015669	1.23542	3	13.6165	152	17.2869	8.41162	1.19513	-
Q9UKY7	Protein CDV3 homolog OS=Homo sapiens GN=CDV3 PE=1 SV=1 - [CDV3_HUMAN]	62.2167	12.02	1	2	2	3	1.89868e+07	1.23293	2	8.51222	258	27.3184	6.40479	1.19273	-
P26599	Polypyrimidine tract-binding protein 1 OS=Homo sapiens GN=PTBP1 PE=1 SV=1 - [PTBP1_HUMAN]	53.1	10.36	1	3	3	5	2.63242e+07	1.23203	2	27.4443	531	57.1856	9.17334	1.19185	-
P60842	Eukaryotic initiation factor 4A-I OS=Homo sapiens GN=EIF4A1 PE=1 SV=1 - [IF4A1_HUMAN]	234.267	35.96	1	10	10	17	1.00178e+08	1.22684	12	20.4688	406	46.1246	5.47803	1.18684	-
P21980	Protein-glutamine gamma-glutamyltransferase 2 OS=Homo sapiens GN=TGM2 PE=1 SV=2 - [TGM2_HUMAN]	59.8267	5.39	1	3	3	4	1.00352e+07	1.2268	1		687	77.2797	5.22412	1.18679	-
Q15293	Reticulocalbin-1 OS=Homo sapiens GN=RCN1 PE=1 SV=1 - [RCN1_HUMAN]	130.79	15.41	1	3	3	5	3.34914e+07	1.22238	3	6.70127	331	38.8662	4.99561	1.18252	-
P39687	Acidic leucine-rich nuclear phosphoprotein 32 family member A OS=Homo sapiens GN=ANP32A PE=1 SV=1 - [AN32A_HUMAN]	79.3467	24.9	1	3	3	4	6.11009e+06	1.21815	3	56.4463	249	28.5683	4.09424	1.17842	-
Q06323	Proteasome activator complex subunit 1 OS=Homo sapiens GN=PSME1 PE=1 SV=1 - [PSME1_HUMAN]	84.48	13.65	1	3	3	6	20930715	1.21649	3	53.1083	249	28.705	6.02393	1.17682	-
P04792	Heat shock protein beta-1 OS=Homo sapiens GN=HSPB1 PE=1 SV=2 - [HSPB1_HUMAN]	400.073	55.61	1	9	9	15	2.44118e+08	1.216	10	6.77796	205	22.7685	6.40479	1.17635	-
Q07666	KH domain-containing, RNA-binding, signal transduction-associated protein 1 OS=Homo sapiens GN=KHDRBS1 PE=1 SV=1 - [KHDR1_HUMAN]	32.0933	9.71	1	2	2	3	3.22629e+06	1.21546	2	29.5328	443	48.1972	8.66064	1.17583	-
P05141	ADP/ATP translocase 2 OS=Homo sapiens GN=SLC25A5 PE=1 SV=7 - [ADT2_HUMAN]	159.983	15.44	1	4	4	6	2.75544e+07	1.20714	2	4.19958	298	32.8312	9.68604	1.16778	-
A6NIZ1	Ras-related protein Rap-1b-like protein OS=Homo sapiens PE=2 SV=1 - [RP1BL_HUMAN]	64.25	7.61	3	2	2	5	2.11699e+07	1.20665	2	11.0034	184	20.9116	5.47803	1.1673	-
Q04917	14-3-3 protein eta OS=Homo sapiens GN=YWHAH PE=1 SV=4 - [1433F_HUMAN]	152.782	23.98	1	3	6	8	8.35663e+07	1.20127	2	59.394	246	28.201	4.84326	1.1621	-
P62826	GTP-binding nuclear protein Ran OS=Homo sapiens GN=RAN PE=1 SV=3 - [RAN_HUMAN]	62.9671	23.15	1	4	4	5	5.93469e+07	1.19958	3	45.2833	216	24.4076	7.48877	1.16046	-
Q9BTT0	Acidic leucine-rich nuclear phosphoprotein 32 family member E OS=Homo sapiens GN=ANP32E PE=1 SV=1 - [AN32E_HUMAN]	44.7133	12.31	1	2	2	4	2.3613e+07	1.19624	2	19.9328	268	30.6738	3.85303	1.15723	-
P62316	Small nuclear ribonucleoprotein Sm D2 OS=Homo sapiens GN=SNRPD2 PE=1 SV=1 - [SMD2_HUMAN]	50.1278	13.56	1	2	2	3	1.56478e+07	1.19362	1		118	13.5182	9.90576	1.1547	-
P37802	Transgelin-2 OS=Homo sapiens GN=TAGLN2 PE=1 SV=3 - [TAGL2_HUMAN]	742.011	69.35	1	13	13	30	1.14107e+08	1.19243	16	15.7086	199	22.3772	8.25049	1.15354	-
P27797	Calreticulin OS=Homo sapiens GN=CALR PE=1 SV=1 - [CALR_HUMAN]	248.274	36.21	1	9	9	17	7.02774e+07	1.18801	10	10.765	417	48.1118	4.43701	1.14927	-
P55957	BH3-interacting domain death agonist OS=Homo sapiens GN=BID PE=1 SV=1 - [BID_HUMAN]	57.18	20	1	3	3	5	7.60234e+06	1.18768	1		195	21.981	5.43994	1.14895	-
P15531	Nucleoside diphosphate kinase A OS=Homo sapiens GN=NME1 PE=1 SV=1 - [NDKA_HUMAN]	107.127	39.47	1	1	5	10	100015669	1.18686	1		152	17.1377	6.18896	1.14816	-
Q13200	26S proteasome non-ATPase regulatory subunit 2 OS=Homo sapiens GN=PSMD2 PE=1 SV=3 - [PSMD2_HUMAN]	123.69	9.03	1	5	5	10	2.88324e+07	1.18469	4	12.593	908	100.136	5.19873	1.14606	-
Q96AE4	Far upstream element-binding protein 1 OS=Homo sapiens GN=FUBP1 PE=1 SV=3 - [FUBP1_HUMAN]	0	7.61	1	4	4	4	1.54294e+07	1.17592	4	9.84011	644	67.5185	7.60596	1.13757	-
P51858	Hepatoma-derived growth factor OS=Homo sapiens GN=HDGF PE=1 SV=1 - [HDGF_HUMAN]	45.95	20.42	1	2	2	2	2.76178e+07	1.17441	2	16.2976	240	26.7719	4.729	1.13611	-
P07737	Profilin-1 OS=Homo sapiens GN=PFN1 PE=1 SV=2 - [PROF1_HUMAN]	336.873	49.29	1	7	7	16	2.64331e+08	1.17155	9	12.1863	140	15.0446	8.26514	1.13334	-
P40261	Nicotinamide N-methyltransferase OS=Homo sapiens GN=NNMT PE=1 SV=1 - [NNMT_HUMAN]	41.1733	22.35	1	4	4	4	1.54036e+07	1.17139	4	9.87965	264	29.5551	5.74463	1.1332	-
P14625	Endoplasmin OS=Homo sapiens GN=HSP90B1 PE=1 SV=1 - [ENPL_HUMAN]	355.801	30.26	1	16	18	30	6.54495e+07	1.17015	16	13.0384	803	92.4113	4.84326	1.13199	-
P60709	Actin, cytoplasmic 1 OS=Homo sapiens GN=ACTB PE=1 SV=1 - [ACTB_HUMAN]	1174.97	73.33	2	11	24	105	3.05575e+09	1.16915	18	28.9518	375	41.7097	5.47803	1.13102	-
O14737	Programmed cell death protein 5 OS=Homo sapiens GN=PDCD5 PE=1 SV=3 - [PDCD5_HUMAN]	98.4833	20.8	1	2	2	3	3.5979e+06	1.1651	1		125	14.2763	6.03662	1.12711	-
Q9Y2B0	Protein canopy homolog 2 OS=Homo sapiens GN=CNPY2 PE=1 SV=1 - [CNPY2_HUMAN]	67.46	25.82	1	3	3	4	17466737	1.15727	3	43.3609	182	20.6392	4.91943	1.11954	-
P68371	Tubulin beta-4B chain OS=Homo sapiens GN=TUBB4B PE=1 SV=1 - [TBB4B_HUMAN]	1083.94	54.38	1	3	16	58	4.44687e+08	1.15716	4	15.0969	445	49.799	4.89404	1.11943	-
Q8NC51	Plasminogen activator inhibitor 1 RNA-binding protein OS=Homo sapiens GN=SERBP1 PE=1 SV=2 - [PAIRB_HUMAN]	296.179	10.54	1	3	3	9	6.18682e+06	1.15533	5	14.3656	408	44.9385	8.646	1.11766	-
P53396	ATP-citrate synthase OS=Homo sapiens GN=ACLY PE=1 SV=3 - [ACLY_HUMAN]	33.8667	6.27	1	4	4	5	2.91893e+07	1.15517	3	24.4944	1101	120.762	7.32764	1.11751	-
P15880	40S ribosomal protein S2 OS=Homo sapiens GN=RPS2 PE=1 SV=2 - [RS2_HUMAN]	127.453	16.38	1	4	4	6	3.56768e+07	1.15213	4	17.5763	293	31.3046	10.2427	1.11456	-
P50990	T-complex protein 1 subunit theta OS=Homo sapiens GN=CCT8 PE=1 SV=4 - [TCPQ_HUMAN]	183.436	12.04	1	5	5	7	1.71067e+07	1.14544	3	16.2159	548	59.5825	5.60498	1.10809	-
P23528	Cofilin-1 OS=Homo sapiens GN=CFL1 PE=1 SV=3 - [COF1_HUMAN]	388.854	72.89	1	11	11	23	2.31422e+08	1.14428	13	18.8485	166	18.4907	8.08936	1.10696	-
P09429	High mobility group protein B1 OS=Homo sapiens GN=HMGB1 PE=1 SV=3 - [HMGB1_HUMAN]	134.55	27.44	1	5	5	9	5.45868e+07	1.14373	5	9.06779	215	24.8782	5.74463	1.10643	-
P63241	Eukaryotic translation initiation factor 5A-1 OS=Homo sapiens GN=EIF5A PE=1 SV=2 - [IF5A1_HUMAN]	52.5571	40.26	1	5	5	9	1.49995e+08	1.14232	6	3.97346	154	16.8214	5.23682	1.10507	-
Q00325	Phosphate carrier protein, mitochondrial OS=Homo sapiens GN=SLC25A3 PE=1 SV=2 - [MPCP_HUMAN]	28.89	5.52	1	2	2	3	3.40236e+07	1.14207	2	2.56754	362	40.0687	9.37842	1.10483	-
P83881	60S ribosomal protein L36a OS=Homo sapiens GN=RPL36A PE=1 SV=2 - [RL36A_HUMAN]	56.6	17.92	1	2	2	4	6.30811e+06	1.14188	2	65.566	106	12.4328	10.5796	1.10464	-
P62491	Ras-related protein Rab-11A OS=Homo sapiens GN=RAB11A PE=1 SV=3 - [RB11A_HUMAN]	43.3133	10.65	2	2	2	4	9.55263e+06	1.1393	1		216	24.3784	6.56592	1.10215	-
P55060	Exportin-2 OS=Homo sapiens GN=CSE1L PE=1 SV=3 - [XPO2_HUMAN]	57.45	5.77	1	4	4	4	3.70801e+07	1.13679	4	14.275	971	110.346	5.77002	1.09972	-
P10599	Thioredoxin OS=Homo sapiens GN=TXN PE=1 SV=3 - [THIO_HUMAN]	96.72	48.57	1	4	4	6	3.99171e+07	1.13657	4	22.8505	105	11.7297	4.91943	1.09951	-
P25398	40S ribosomal protein S12 OS=Homo sapiens GN=RPS12 PE=1 SV=3 - [RS12_HUMAN]	142.959	25	1	3	3	7	8.92526e+07	1.13577	4	12.7882	132	14.5055	7.21045	1.09873	-
P19105	Myosin regulatory light chain 12A OS=Homo sapiens GN=MYL12A PE=1 SV=2 - [ML12A_HUMAN]	47.89	28.07	2	3	5	7	5.32473e+07	1.13177	3	10.8555	171	19.7815	4.80518	1.09486	-
Q92804	TATA-binding protein-associated factor 2N OS=Homo sapiens GN=TAF15 PE=1 SV=1 - [RBP56_HUMAN]	44.93	4.39	1	1	2	3	2.49012e+06	1.13119	1		592	61.7931	8.01611	1.0943	-
P50395	Rab GDP dissociation inhibitor beta OS=Homo sapiens GN=GDI2 PE=1 SV=2 - [GDIB_HUMAN]	77.3524	5.17	1	2	2	4	1.47925e+07	1.13073	2	14.2813	445	50.6309	6.46826	1.09386	-
P62633	Cellular nucleic acid-binding protein OS=Homo sapiens GN=CNBP PE=1 SV=1 - [CNBP_HUMAN]	23.44	12.99	1	2	2	3	9.50401e+06	1.12992	2	8.58506	177	19.4496	7.7085	1.09308	-
P31948	Stress-induced-phosphoprotein 1 OS=Homo sapiens GN=STIP1 PE=1 SV=1 - [STIP1_HUMAN]	83.2567	9.39	1	4	4	5	1.6566e+07	1.12943	3	12.2764	543	62.5994	6.80029	1.0926	-
P07900	Heat shock protein HSP 90-alpha OS=Homo sapiens GN=HSP90AA1 PE=1 SV=5 - [HS90A_HUMAN]	665.666	24.86	1	9	17	38	1.67199e+08	1.12877	11	27.783	732	84.6067	5.021	1.09196	-
P05387	60S acidic ribosomal protein P2 OS=Homo sapiens GN=RPLP2 PE=1 SV=1 - [RLA2_HUMAN]	206.146	73.91	1	6	6	13	1.38738e+08	1.12616	8	12.296	115	11.6578	4.53857	1.08944	-
P40121	Macrophage-capping protein OS=Homo sapiens GN=CAPG PE=1 SV=2 - [CAPG_HUMAN]	189.103	32.76	1	7	7	14	2.50839e+07	1.12586	9	30.4495	348	38.4745	6.18896	1.08915	-
Q16543	Hsp90 co-chaperone Cdc37 OS=Homo sapiens GN=CDC37 PE=1 SV=1 - [CDC37_HUMAN]	36.23	11.38	1	3	3	4	4.29169e+06	1.12585	1		378	44.44	5.24951	1.08914	-
P46940	Ras GTPase-activating-like protein IQGAP1 OS=Homo sapiens GN=IQGAP1 PE=1 SV=1 - [IQGA1_HUMAN]	52.6415	5.13	1	4	4	7	3.56016e+07	1.12489	3	9.97543	1657	189.134	6.48096	1.08821	-
P22314	Ubiquitin-like modifier-activating enzyme 1 OS=Homo sapiens GN=UBA1 PE=1 SV=3 - [UBA1_HUMAN]	162.528	13.23	1	8	8	15	4.09686e+07	1.12347	11	11.2789	1058	117.774	5.75732	1.08684	-
O60925	Prefoldin subunit 1 OS=Homo sapiens GN=PFDN1 PE=1 SV=2 - [PFD1_HUMAN]	59.17	17.21	1	2	2	4	1.35701e+07	1.12265	1		122	14.2015	6.81494	1.08604	-
O00148	ATP-dependent RNA helicase DDX39A OS=Homo sapiens GN=DDX39A PE=1 SV=2 - [DX39A_HUMAN]	20.76	6.32	2	3	3	3	2.45527e+07	1.12219	2	13.4499	427	49.098	5.68115	1.0856	-
P06748	Nucleophosmin OS=Homo sapiens GN=NPM1 PE=1 SV=2 - [NPM_HUMAN]	560.326	30.95	1	6	6	18	8.00671e+07	1.12165	9	12.317	294	32.5548	4.77979	1.08507	-
P46777	60S ribosomal protein L5 OS=Homo sapiens GN=RPL5 PE=1 SV=3 - [RL5_HUMAN]	126.35	21.55	1	5	5	13	3.08182e+07	1.12115	8	15.5985	297	34.3407	9.71533	1.08459	-
P58876	Histone H2B type 1-D OS=Homo sapiens GN=HIST1H2BD PE=1 SV=2 - [H2B1D_HUMAN]	215.491	42.06	11	5	5	9	1.57813e+08	1.12049	6	9.17416	126	13.9276	10.3159	1.08395	-
P62328	Thymosin beta-4 OS=Homo sapiens GN=TMSB4X PE=1 SV=2 - [TYB4_HUMAN]	109.423	86.36	1	6	7	17	5.36185e+08	1.11834	4	9.60011	44	5.04952	5.05908	1.08187	-
P09382	Galectin-1 OS=Homo sapiens GN=LGALS1 PE=1 SV=2 - [LEG1_HUMAN]	447.276	85.19	1	9	9	22	3.05942e+08	1.11762	11	20.8367	135	14.7062	5.50342	1.08118	-
Q96KK5	Histone H2A type 1-H OS=Homo sapiens GN=HIST1H2AH PE=1 SV=3 - [H2A1H_HUMAN]	142.665	27.34	10	3	3	7	3.01215e+08	1.11664	3	0.336476	128	13.8978	10.8872	1.08023	-
P09651	Heterogeneous nuclear ribonucleoprotein A1 OS=Homo sapiens GN=HNRNPA1 PE=1 SV=5 - [ROA1_HUMAN]	512.194	35.75	1	9	10	20	6.0056e+07	1.11631	10	15.119	372	38.7231	9.12939	1.07991	-
P43487	Ran-specific GTPase-activating protein OS=Homo sapiens GN=RANBP1 PE=1 SV=1 - [RANG_HUMAN]	93.9587	32.34	1	5	5	10	4.52008e+07	1.11496	5	5.30621	201	23.2956	5.2876	1.07861	-
P52597	Heterogeneous nuclear ribonucleoprotein F OS=Homo sapiens GN=HNRNPF PE=1 SV=3 - [HNRPF_HUMAN]	77.16	10.6	1	3	3	5	2.83461e+07	1.11174	4	15.1908	415	45.6429	5.57959	1.07549	-
P05787	Keratin, type II cytoskeletal 8 OS=Homo sapiens GN=KRT8 PE=1 SV=7 - [K2C8_HUMAN]	139.073	18.84	1	7	8	10	5.98752e+07	1.10922	5	24.0806	483	53.6711	5.59229	1.07305	-
P78371	T-complex protein 1 subunit beta OS=Homo sapiens GN=CCT2 PE=1 SV=4 - [TCPB_HUMAN]	242.841	34.77	1	11	11	20	3.70889e+07	1.10877	11	23.6001	535	57.4521	6.45557	1.07261	-
P40925	Malate dehydrogenase, cytoplasmic OS=Homo sapiens GN=MDH1 PE=1 SV=4 - [MDHC_HUMAN]	82.1	11.68	1	3	3	5	2.76833e+07	1.10759	2	23.2894	334	36.403	7.35693	1.07148	-
Q9Y6M1	Insulin-like growth factor 2 mRNA-binding protein 2 OS=Homo sapiens GN=IGF2BP2 PE=1 SV=2 - [IF2B2_HUMAN]	25.25	7.68	1	3	3	3	8.96376e+06	1.10683	3	1.99535	599	66.0806	8.45557	1.07074	-
P09493	Tropomyosin alpha-1 chain OS=Homo sapiens GN=TPM1 PE=1 SV=2 - [TPM1_HUMAN]	394.376	35.56	1	10	17	32	2.71114e+08	1.10621	9	21.6815	284	32.6887	4.7417	1.07013	-
P20962	Parathymosin OS=Homo sapiens GN=PTMS PE=1 SV=2 - [PTMS_HUMAN]	127.56	22.55	1	2	2	6	3.62861e+07	1.10585	3	3.42246	102	11.5232	4.15771	1.06979	-
P23396	40S ribosomal protein S3 OS=Homo sapiens GN=RPS3 PE=1 SV=2 - [RS3_HUMAN]	61.91	16.87	1	3	3	3	1.22833e+07	1.10542	2	2.61293	243	26.6714	9.65674	1.06938	-
P16070	CD44 antigen OS=Homo sapiens GN=CD44 PE=1 SV=3 - [CD44_HUMAN]	27.15	2.7	1	2	2	2	1.12912e+07	1.10532	2	1.16522	742	81.4874	5.32568	1.06928	-
P35613	Basigin OS=Homo sapiens GN=BSG PE=1 SV=2 - [BASI_HUMAN]	20.39	10.65	1	3	3	3	1.78726e+07	1.10525	3	2.77151	385	42.1741	5.65576	1.06921	-
Q01105	Protein SET OS=Homo sapiens GN=SET PE=1 SV=3 - [SET_HUMAN]	160.39	9.31	2	2	2	6	23857372	1.10499	3	4.04743	290	33.4687	4.32275	1.06896	-
P06753	Tropomyosin alpha-3 chain OS=Homo sapiens GN=TPM3 PE=1 SV=2 - [TPM3_HUMAN]	250.152	25.96	1	2	11	22	2.71114e+08	1.10363	3	14.6157	285	32.9298	4.71631	1.06764	-
P49006	MARCKS-related protein OS=Homo sapiens GN=MARCKSL1 PE=1 SV=2 - [MRP_HUMAN]	99.57	14.36	1	2	2	3	4.07892e+06	1.10291	2	33.9142	195	19.5172	4.66553	1.06695	-
O00299	Chloride intracellular channel protein 1 OS=Homo sapiens GN=CLIC1 PE=1 SV=4 - [CLIC1_HUMAN]	146.325	44.81	1	8	8	12	2.57996e+07	1.101	8	22.4059	241	26.9057	5.17334	1.06509	-
P07910	Heterogeneous nuclear ribonucleoproteins C1/C2 OS=Homo sapiens GN=HNRNPC PE=1 SV=4 - [HNRPC_HUMAN]	297.68	13.4	1	3	3	9	3.18629e+07	1.10013	6	24.7651	306	33.6495	5.08447	1.06426	-
Q01082	Spectrin beta chain, non-erythrocytic 1 OS=Homo sapiens GN=SPTBN1 PE=1 SV=2 - [SPTB2_HUMAN]	64.1	3.3	1	6	6	7	1.34979e+07	1.09987	3	34.8098	2364	274.439	5.56689	1.064	-
P61604	10 kDa heat shock protein, mitochondrial OS=Homo sapiens GN=HSPE1 PE=1 SV=2 - [CH10_HUMAN]	180.687	45.1	1	5	5	10	1.12971e+08	1.0993	6	8.77068	102	10.9249	8.92432	1.06345	-
Q96AG4	Leucine-rich repeat-containing protein 59 OS=Homo sapiens GN=LRRC59 PE=1 SV=1 - [LRC59_HUMAN]	59.4967	13.36	1	3	3	3	3.61518e+07	1.09698	3	2.56531	307	34.9089	9.56885	1.06121	-
P10809	60 kDa heat shock protein, mitochondrial OS=Homo sapiens GN=HSPD1 PE=1 SV=2 - [CH60_HUMAN]	1193.14	50.26	1	21	21	56	2.00112e+08	1.09588	32	11.523	573	61.0164	5.87158	1.06014	-
Q00610	Clathrin heavy chain 1 OS=Homo sapiens GN=CLTC PE=1 SV=5 - [CLH1_HUMAN]	78.2414	4.9	1	6	6	9	2.60445e+07	1.09369	5	26.41	1675	191.493	5.69385	1.05803	-
Q8NBJ5	Procollagen galactosyltransferase 1 OS=Homo sapiens GN=COLGALT1 PE=1 SV=1 - [GT251_HUMAN]	34.21	2.89	1	2	2	3	9.78217e+06	1.09272	2	4.91501	622	71.5905	7.31299	1.05708	-
P62829	60S ribosomal protein L23 OS=Homo sapiens GN=RPL23 PE=1 SV=1 - [RL23_HUMAN]	57.109	27.14	1	3	3	5	3.33508e+07	1.09143	3	50.1111	140	14.8561	10.5063	1.05584	-
Q16630	Cleavage and polyadenylation specificity factor subunit 6 OS=Homo sapiens GN=CPSF6 PE=1 SV=2 - [CPSF6_HUMAN]	34.3667	4.54	1	2	2	3	1.46047e+07	1.0911	2	9.32984	551	59.1734	7.15186	1.05552	-
Q15233	Non-POU domain-containing octamer-binding protein OS=Homo sapiens GN=NONO PE=1 SV=4 - [NONO_HUMAN]	54.0708	6.79	1	2	3	3	1.48322e+07	1.09046	1		471	54.1973	8.95361	1.0549	-
P14314	Glucosidase 2 subunit beta OS=Homo sapiens GN=PRKCSH PE=1 SV=2 - [GLU2B_HUMAN]	229.404	12.69	1	6	6	13	3.35793e+07	1.09032	8	10.5924	528	59.3878	4.41162	1.05477	-
P23526	Adenosylhomocysteinase OS=Homo sapiens GN=AHCY PE=1 SV=4 - [SAHH_HUMAN]	173.386	10.88	1	4	4	8	2.97264e+07	1.08869	3	34.6767	432	47.6852	6.34131	1.05319	-
Q9H3N1	Thioredoxin-related transmembrane protein 1 OS=Homo sapiens GN=TMX1 PE=1 SV=1 - [TMX1_HUMAN]	73.4	12.86	1	3	3	5	1.95067e+07	1.08699	2	14.5019	280	31.7708	4.98291	1.05154	-
P15121	Aldose reductase OS=Homo sapiens GN=AKR1B1 PE=1 SV=3 - [ALDR_HUMAN]	24.86	11.39	1	3	3	5	5.15311e+07	1.08638	2	21.9633	316	35.8305	6.97607	1.05095	-
P31947	14-3-3 protein sigma OS=Homo sapiens GN=SFN PE=1 SV=1 - [1433S_HUMAN]	154.231	24.19	1	2	5	6	6.08054e+07	1.08566	1		248	27.7567	4.7417	1.05026	-
P36578	60S ribosomal protein L4 OS=Homo sapiens GN=RPL4 PE=1 SV=5 - [RL4_HUMAN]	289.936	27.63	1	11	11	21	68121175	1.08433	11	10.4847	427	47.6674	11.063	1.04897	-
P61088	Ubiquitin-conjugating enzyme E2 N OS=Homo sapiens GN=UBE2N PE=1 SV=1 - [UBE2N_HUMAN]	54.37	19.08	2	3	3	4	1.38144e+07	1.08398	3	8.78542	152	17.127	6.56592	1.04863	-
P30101	Protein disulfide-isomerase A3 OS=Homo sapiens GN=PDIA3 PE=1 SV=4 - [PDIA3_HUMAN]	777.825	52.08	1	22	22	45	1.43906e+08	1.08394	25	12.3911	505	56.7468	6.354	1.04859	-
P30050	60S ribosomal protein L12 OS=Homo sapiens GN=RPL12 PE=1 SV=1 - [RL12_HUMAN]	114.02	18.79	1	2	2	3	1.02056e+07	1.08347	2	65.2876	165	17.8075	9.42236	1.04814	-
P55072	Transitional endoplasmic reticulum ATPase OS=Homo sapiens GN=VCP PE=1 SV=4 - [TERA_HUMAN]	274.966	20.84	1	13	13	19	4.63739e+07	1.08344	10	21.2763	806	89.2657	5.26221	1.04811	-
P55010	Eukaryotic translation initiation factor 5 OS=Homo sapiens GN=EIF5 PE=1 SV=2 - [IF5_HUMAN]	43.2333	9.05	1	3	3	3	1.65969e+07	1.08325	3	65.9232	431	49.1918	5.57959	1.04792	-
P62081	40S ribosomal protein S7 OS=Homo sapiens GN=RPS7 PE=1 SV=1 - [RS7_HUMAN]	88.0093	22.16	1	4	4	7	4.29462e+07	1.08306	4	9.84669	194	22.1133	10.0962	1.04775	-
Q9Y490	Talin-1 OS=Homo sapiens GN=TLN1 PE=1 SV=3 - [TLN1_HUMAN]	408.199	11.49	1	18	18	27	1.90546e+07	1.08258	16	15.4926	2541	269.599	6.07471	1.04727	-
P62753	40S ribosomal protein S6 OS=Homo sapiens GN=RPS6 PE=1 SV=1 - [RS6_HUMAN]	33.29	12.05	1	2	2	3	1.93731e+07	1.08237	1		249	28.663	10.8433	1.04708	-
P62861	40S ribosomal protein S30 OS=Homo sapiens GN=FAU PE=1 SV=1 - [RS30_HUMAN]	28.51	18.64	1	2	2	2	4.36231e+07	1.08086	2	22.8544	59	6.64382	12.147	1.04562	-
P30041	Peroxiredoxin-6 OS=Homo sapiens GN=PRDX6 PE=1 SV=3 - [PRDX6_HUMAN]	84.14	28.13	1	4	4	7	5.10074e+07	1.07965	5	29.0444	224	25.0192	6.37939	1.04444	-
P08107	Heat shock 70 kDa protein 1A/1B OS=Homo sapiens GN=HSPA1A PE=1 SV=5 - [HSP71_HUMAN]	421.863	34.48	1	12	15	30	1.20606e+08	1.07864	12	21.0266	641	70.009	5.65576	1.04347	-
P52907	F-actin-capping protein subunit alpha-1 OS=Homo sapiens GN=CAPZA1 PE=1 SV=3 - [CAZA1_HUMAN]	60.36	19.93	1	4	4	4	3.99441e+07	1.07778	3	21.9042	286	32.9023	5.69385	1.04263	-
P13639	Elongation factor 2 OS=Homo sapiens GN=EEF2 PE=1 SV=4 - [EF2_HUMAN]	511.814	38.93	1	21	21	41	1.02692e+08	1.07685	25	9.53542	858	95.277	6.82959	1.04173	-
P29401	Transketolase OS=Homo sapiens GN=TKT PE=1 SV=3 - [TKT_HUMAN]	327.06	21.67	1	9	9	20	1.1334e+08	1.07569	9	32.8498	623	67.8347	7.66455	1.04061	-
P61978	Heterogeneous nuclear ribonucleoprotein K OS=Homo sapiens GN=HNRNPK PE=1 SV=1 - [HNRPK_HUMAN]	655.099	43.41	1	16	16	30	1.21039e+08	1.07499	19	10.2664	463	50.9444	5.5415	1.03994	-
Q8IZP2	Putative protein FAM10A4 OS=Homo sapiens GN=ST13P4 PE=5 SV=1 - [ST134_HUMAN]	74.21	15.42	2	3	3	6	2.41437e+07	1.07446	3	4.3266	240	27.3897	5.08447	1.03942	-
O94925	Glutaminase kidney isoform, mitochondrial OS=Homo sapiens GN=GLS PE=1 SV=1 - [GLSK_HUMAN]	351.489	27.8	1	13	13	24	107967095	1.07443	14	18.7579	669	73.4139	7.76709	1.0394	-
P07602	Prosaposin OS=Homo sapiens GN=PSAP PE=1 SV=2 - [SAP_HUMAN]	201.156	10.88	1	4	4	8	2.93126e+07	1.07279	3	7.71899	524	58.0739	5.17334	1.03781	-
P62805	Histone H4 OS=Homo sapiens GN=HIST1H4A PE=1 SV=2 - [H4_HUMAN]	51.0933	41.75	1	4	4	6	2.28232e+07	1.07266	4	24.933	103	11.3604	11.356	1.03768	-
P61313	60S ribosomal protein L15 OS=Homo sapiens GN=RPL15 PE=1 SV=2 - [RL15_HUMAN]	68.64	26.47	1	6	6	10	2.73154e+07	1.07209	5	10.7538	204	24.1311	11.6196	1.03713	-
Q92973	Transportin-1 OS=Homo sapiens GN=TNPO1 PE=1 SV=2 - [TNPO1_HUMAN]	30.3067	2.23	1	2	2	3	962441	1.07008	2	16.9354	898	102.289	4.98291	1.03518	-
P26640	Valine--tRNA ligase OS=Homo sapiens GN=VARS PE=1 SV=4 - [SYVC_HUMAN]	42.5433	2.14	1	2	2	3	1.50775e+07	1.06908	1		1264	140.387	7.59131	1.03422	-
P22626	Heterogeneous nuclear ribonucleoproteins A2/B1 OS=Homo sapiens GN=HNRNPA2B1 PE=1 SV=2 - [ROA2_HUMAN]	328.743	29.18	1	8	9	19	51197395	1.06773	10	19.336	353	37.4067	8.95361	1.03291	-
P02751	Fibronectin OS=Homo sapiens GN=FN1 PE=1 SV=4 - [FINC_HUMAN]	54.97	2.1	1	4	4	5	1.09778e+07	1.06343	4	10.0651	2386	262.46	5.70654	1.02875	-
Q13885	Tubulin beta-2A chain OS=Homo sapiens GN=TUBB2A PE=1 SV=1 - [TBB2A_HUMAN]	894.743	50.79	2	3	16	52	6.64482e+08	1.06314	2	7.04083	445	49.875	4.89404	1.02848	-
Q01995	Transgelin OS=Homo sapiens GN=TAGLN PE=1 SV=4 - [TAGL_HUMAN]	73.46	18.41	1	3	3	6	1.84078e+07	1.06217	4	42.7791	201	22.5964	8.83643	1.02753	-
P09972	Fructose-bisphosphate aldolase C OS=Homo sapiens GN=ALDOC PE=1 SV=2 - [ALDOC_HUMAN]	137.12	7.14	1	2	2	5	1.03936e+08	1.06129	2	2.69672	364	39.4312	6.87354	1.02668	-
O75083	WD repeat-containing protein 1 OS=Homo sapiens GN=WDR1 PE=1 SV=4 - [WDR1_HUMAN]	255.98	8.91	1	4	4	6	6.10171e+07	1.05815	3	1.15918	606	66.1519	6.65381	1.02365	-
P18669	Phosphoglycerate mutase 1 OS=Homo sapiens GN=PGAM1 PE=1 SV=2 - [PGAM1_HUMAN]	328.11	55.91	1	12	12	28	2.53833e+08	1.05704	13	8.60866	254	28.7858	7.18115	1.02257	-
Q07020	60S ribosomal protein L18 OS=Homo sapiens GN=RPL18 PE=1 SV=2 - [RL18_HUMAN]	214.02	19.68	1	3	3	6	4.80271e+07	1.05456	3	3.59062	188	21.6211	11.7222	1.02017	-
P31949	Protein S100-A11 OS=Homo sapiens GN=S100A11 PE=1 SV=2 - [S10AB_HUMAN]	453.683	68.57	1	5	5	16	1.46875e+08	1.05405	9	18.1659	105	11.7328	7.12256	1.01968	-
P42167	Lamina-associated polypeptide 2, isoforms beta/gamma OS=Homo sapiens GN=TMPO PE=1 SV=2 - [LAP2B_HUMAN]	117.453	17.18	1	5	5	8	2.38108e+07	1.05116	5	20.9496	454	50.6395	9.37842	1.01688	-
P00441	Superoxide dismutase [Cu-Zn] OS=Homo sapiens GN=SOD1 PE=1 SV=2 - [SODC_HUMAN]	128.426	71.43	1	6	6	11	5.64685e+07	1.05043	7	15.7858	154	15.9259	6.12549	1.01618	-
P50914	60S ribosomal protein L14 OS=Homo sapiens GN=RPL14 PE=1 SV=4 - [RL14_HUMAN]	108.61	10.7	1	2	2	4	4.59363e+07	1.0498	2	14.9743	215	23.417	10.9312	1.01557	-
Q07065	Cytoskeleton-associated protein 4 OS=Homo sapiens GN=CKAP4 PE=1 SV=2 - [CKAP4_HUMAN]	191.41	20.6	1	9	9	14	2.44505e+07	1.04976	7	26.2617	602	65.9827	5.92236	1.01553	-
P06454	Prothymosin alpha OS=Homo sapiens GN=PTMA PE=1 SV=2 - [PTMA_HUMAN]	378.069	13.51	1	3	3	8	1.66832e+07	1.04909	5	1.23922	111	12.196	3.77686	1.01488	-
P17987	T-complex protein 1 subunit alpha OS=Homo sapiens GN=TCP1 PE=1 SV=1 - [TCPA_HUMAN]	136.29	12.95	1	4	4	7	1.52731e+07	1.04873	5	23.5825	556	60.3056	6.11279	1.01453	-
P80723	Brain acid soluble protein 1 OS=Homo sapiens GN=BASP1 PE=1 SV=2 - [BASP1_HUMAN]	212.4	62.56	1	8	8	14	1.33992e+07	1.04852	7	14.8005	227	22.68	4.62744	1.01433	-
P52209	6-phosphogluconate dehydrogenase, decarboxylating OS=Homo sapiens GN=PGD PE=1 SV=3 - [6PGD_HUMAN]	132.71	9.73	1	3	3	6	1.95745e+07	1.0466	3	11.3361	483	53.106	7.2251	1.01247	-
P04843	Dolichyl-diphosphooligosaccharide--protein glycosyltransferase subunit 1 OS=Homo sapiens GN=RPN1 PE=1 SV=1 - [RPN1_HUMAN]	150.381	9.06	1	4	4	8	3.88669e+07	1.0441	5	22.6162	607	68.5268	6.37939	1.01006	-
P34932	Heat shock 70 kDa protein 4 OS=Homo sapiens GN=HSPA4 PE=1 SV=4 - [HSP74_HUMAN]	56.2	3.33	1	2	2	2	1.41724e+07	1.04353	1		840	94.2712	5.18604	1.0095	-
P05388	60S acidic ribosomal protein P0 OS=Homo sapiens GN=RPLP0 PE=1 SV=1 - [RLA0_HUMAN]	49.1	6.62	2	2	2	4	1.94058e+07	1.04338	2	3.56482	317	34.2518	5.97314	1.00936	-
P18206	Vinculin OS=Homo sapiens GN=VCL PE=1 SV=4 - [VINC_HUMAN]	393.154	18.61	1	14	14	27	1.60242e+08	1.04188	13	15.7558	1134	123.722	5.65576	1.0079	-
P40227	T-complex protein 1 subunit zeta OS=Homo sapiens GN=CCT6A PE=1 SV=3 - [TCPZ_HUMAN]	100.593	19.77	1	7	7	9	2.34291e+07	1.04138	5	10.754	531	57.9876	6.68311	1.00742	-
P06576	ATP synthase subunit beta, mitochondrial OS=Homo sapiens GN=ATP5B PE=1 SV=3 - [ATPB_HUMAN]	382.027	26.28	1	9	9	21	9.23482e+07	1.04081	12	18.4053	529	56.5246	5.40186	1.00687	-
P11021	78 kDa glucose-regulated protein OS=Homo sapiens GN=HSPA5 PE=1 SV=2 - [GRP78_HUMAN]	918.869	38.53	1	20	22	48	2.37104e+08	1.03807	25	11.5165	654	72.2884	5.16064	1.00422	-
Q14103	Heterogeneous nuclear ribonucleoprotein D0 OS=Homo sapiens GN=HNRNPD PE=1 SV=1 - [HNRPD_HUMAN]	149.181	14.93	1	4	4	8	5.66212e+07	1.03431	4	11.6036	355	38.4103	7.81104	1.00058	-
P15311	Ezrin OS=Homo sapiens GN=EZR PE=1 SV=4 - [EZRI_HUMAN]	282.15	25.6	1	14	16	22	8.08776e+07	1.034	12	16.8802	586	69.3697	6.26514	1.00028	-
P30048	Thioredoxin-dependent peroxide reductase, mitochondrial OS=Homo sapiens GN=PRDX3 PE=1 SV=3 - [PRDX3_HUMAN]	35.49	14.84	1	2	2	2	1.35142e+07	1.03371	1		256	27.6752	7.78174	1	-
P11142	Heat shock cognate 71 kDa protein OS=Homo sapiens GN=HSPA8 PE=1 SV=1 - [HSP7C_HUMAN]	816.986	44.12	1	21	25	52	2.44673e+08	1.03293	23	16.0659	646	70.8542	5.51611	0.999251	-
P62851	40S ribosomal protein S25 OS=Homo sapiens GN=RPS25 PE=1 SV=1 - [RS25_HUMAN]	50.66	26.4	1	3	3	5	3.95252e+07	1.0313	2	15.9439	125	13.7337	10.1108	0.997669	-
P16949	Stathmin OS=Homo sapiens GN=STMN1 PE=1 SV=3 - [STMN1_HUMAN]	172.065	42.28	1	6	6	8	7.81219e+07	1.03004	6	7.53424	149	17.292	5.97314	0.99645	-
P62277	40S ribosomal protein S13 OS=Homo sapiens GN=RPS13 PE=1 SV=2 - [RS13_HUMAN]	97.52	24.5	1	3	3	5	1.6269e+07	1.02789	3	13.2716	151	17.2117	10.5356	0.994373	-
P61158	Actin-related protein 3 OS=Homo sapiens GN=ACTR3 PE=1 SV=3 - [ARP3_HUMAN]	135.962	6.7	1	2	2	4	1.1163e+07	1.02739	1		418	47.341	5.88428	0.993886	-
P05455	Lupus La protein OS=Homo sapiens GN=SSB PE=1 SV=2 - [LA_HUMAN]	71.62	5.88	1	2	2	6	3.88264e+06	1.02612	3	7.66261	408	46.8082	7.12256	0.992661	-
P08133	Annexin A6 OS=Homo sapiens GN=ANXA6 PE=1 SV=3 - [ANXA6_HUMAN]	64.34	7.13	1	3	3	5	1.78579e+07	1.0259	2	49.0004	673	75.8256	5.60498	0.992443	-
P62937	Peptidyl-prolyl cis-trans isomerase A OS=Homo sapiens GN=PPIA PE=1 SV=2 - [PPIA_HUMAN]	335.563	43.64	1	8	8	20	5.11786e+08	1.02316	15	10.0804	165	18.0009	7.81104	0.989798	-
P27635	60S ribosomal protein L10 OS=Homo sapiens GN=RPL10 PE=1 SV=4 - [RL10_HUMAN]	113.55	24.77	1	3	3	5	2.13746e+07	1.02307	2	14.889	214	24.5879	10.0815	0.98971	-
P07237	Protein disulfide-isomerase OS=Homo sapiens GN=P4HB PE=1 SV=3 - [PDIA1_HUMAN]	534.502	30.91	1	15	15	30	1.10487e+08	1.01986	18	7.61314	508	57.0807	4.86865	0.986608	-
O60664	Perilipin-3 OS=Homo sapiens GN=PLIN3 PE=1 SV=3 - [PLIN3_HUMAN]	550.185	31.34	1	9	9	20	3.72594e+07	1.01898	11	20.4907	434	47.0459	5.43994	0.985751	-
P40926	Malate dehydrogenase, mitochondrial OS=Homo sapiens GN=MDH2 PE=1 SV=3 - [MDHM_HUMAN]	147.64	26.33	1	6	6	11	6.41979e+07	1.01889	6	12.4464	338	35.4807	8.67529	0.985664	-
P14618	Pyruvate kinase PKM OS=Homo sapiens GN=PKM PE=1 SV=4 - [KPYM_HUMAN]	1160.99	67.61	1	30	30	69	3.55557e+08	1.01731	33	18.8298	531	57.9	7.84033	0.984136	-
P06733	Alpha-enolase OS=Homo sapiens GN=ENO1 PE=1 SV=2 - [ENOA_HUMAN]	1284.93	58.29	1	21	21	58	6.14012e+08	1.01579	31	17.154	434	47.1393	7.38623	0.98267	-
P24534	Elongation factor 1-beta OS=Homo sapiens GN=EEF1B2 PE=1 SV=3 - [EF1B_HUMAN]	84.55	34.67	1	4	4	5	3.59768e+07	1.01515	4	37.8244	225	24.7483	4.66553	0.982051	-
P60866	40S ribosomal protein S20 OS=Homo sapiens GN=RPS20 PE=1 SV=1 - [RS20_HUMAN]	30.58	25.21	1	3	3	6	4.69809e+07	1.01377	3	4.77365	119	13.3643	9.93506	0.980714	-
Q9Y3U8	60S ribosomal protein L36 OS=Homo sapiens GN=RPL36 PE=1 SV=3 - [RL36_HUMAN]	42.7533	21.9	1	3	3	4	2.20487e+07	1.01374	2	2.34879	105	12.2459	11.5903	0.980678	-
Q99729	Heterogeneous nuclear ribonucleoprotein A/B OS=Homo sapiens GN=HNRNPAB PE=1 SV=2 - [ROAA_HUMAN]	155.589	13.86	1	3	4	7	2.09525e+07	1.01362	3	31.0921	332	36.2024	8.20654	0.980567	-
Q9BQE3	Tubulin alpha-1C chain OS=Homo sapiens GN=TUBA1C PE=1 SV=1 - [TBA1C_HUMAN]	652.275	44.54	1	3	14	30	5.52408e+08	1.01339	2	10.7229	449	49.8635	5.09717	0.980341	-
P13010	X-ray repair cross-complementing protein 5 OS=Homo sapiens GN=XRCC5 PE=1 SV=3 - [XRCC5_HUMAN]	81.0067	8.47	1	5	5	7	2.78128e+07	1.01316	4	4.01421	732	82.6523	5.80811	0.980119	-
Q09666	Neuroblast differentiation-associated protein AHNAK OS=Homo sapiens GN=AHNAK PE=1 SV=2 - [AHNK_HUMAN]	1325.55	29.81	1	72	72	112	1.39684e+08	1.01285	57	23.2888	5890	628.699	6.15088	0.979824	-
P26641	Elongation factor 1-gamma OS=Homo sapiens GN=EEF1G PE=1 SV=3 - [EF1G_HUMAN]	108.919	13.73	1	5	5	11	4.49966e+07	1.01241	6	33.8057	437	50.0871	6.66846	0.9794	-
P60174	Triosephosphate isomerase OS=Homo sapiens GN=TPI1 PE=1 SV=3 - [TPIS_HUMAN]	806.923	65.73	1	15	15	38	3.49203e+08	1.01205	21	12.7018	286	30.7717	5.92236	0.979047	-
P05386	60S acidic ribosomal protein P1 OS=Homo sapiens GN=RPLP1 PE=1 SV=1 - [RLA1_HUMAN]	222.01	42.11	1	3	3	8	1.07892e+08	1.01192	2	5.7658	114	11.5067	4.32275	0.978919	-
P27348	14-3-3 protein theta OS=Homo sapiens GN=YWHAQ PE=1 SV=1 - [1433T_HUMAN]	284.04	44.9	1	4	9	16	8.35663e+07	1.00884	4	13.4981	245	27.7468	4.77979	0.975941	-
P21333	Filamin-A OS=Homo sapiens GN=FLNA PE=1 SV=4 - [FLNA_HUMAN]	2412.49	43.9	1	72	76	140	2.2155e+08	1.00758	84	11.9399	2647	280.564	6.06201	0.974723	-
Q15084	Protein disulfide-isomerase A6 OS=Homo sapiens GN=PDIA6 PE=1 SV=1 - [PDIA6_HUMAN]	241.473	30.23	1	11	11	18	35486518	1.00702	12	25.1382	440	48.0913	5.08447	0.97418	-
P68363	Tubulin alpha-1B chain OS=Homo sapiens GN=TUBA1B PE=1 SV=1 - [TBA1B_HUMAN]	899.493	44.35	1	3	14	36	5.52408e+08	1.00695	5	22.1493	451	50.1196	5.05908	0.974117	-
P55036	26S proteasome non-ATPase regulatory subunit 4 OS=Homo sapiens GN=PSMD4 PE=1 SV=1 - [PSMD4_HUMAN]	31.01	18.04	1	4	4	5	1.63907e+07	1.00535	2	22.3295	377	40.7112	4.79248	0.972566	-
Q8NBS9	Thioredoxin domain-containing protein 5 OS=Homo sapiens GN=TXNDC5 PE=1 SV=2 - [TXND5_HUMAN]	185.07	18.29	1	6	6	12	5.54148e+07	1.00514	7	4.87473	432	47.5987	5.97314	0.97236	-
Q92945	Far upstream element-binding protein 2 OS=Homo sapiens GN=KHSRP PE=1 SV=4 - [FUBP2_HUMAN]	143.217	9.28	1	5	5	8	10797439	1.00449	4	63.8754	711	73.07	7.29834	0.971733	-
Q15436	Protein transport protein Sec23A OS=Homo sapiens GN=SEC23A PE=1 SV=2 - [SC23A_HUMAN]	40.5967	3.14	1	2	2	4	6.5428e+06	1.004	3	12.904	765	86.1053	7.07861	0.971265	-
P07437	Tubulin beta chain OS=Homo sapiens GN=TUBB PE=1 SV=2 - [TBB5_HUMAN]	1441.99	63.74	1	6	21	73	6.78549e+08	1.00343	8	7.38648	444	49.639	4.89404	0.970709	-
P27816	Microtubule-associated protein 4 OS=Homo sapiens GN=MAP4 PE=1 SV=3 - [MAP4_HUMAN]	219.405	8.77	1	8	8	11	2.00637e+07	1.00159	8	25.7821	1152	120.93	5.42725	0.968929	-
P23246	Splicing factor, proline- and glutamine-rich OS=Homo sapiens GN=SFPQ PE=1 SV=2 - [SFPQ_HUMAN]	66.9681	9.05	1	4	5	6	2.08701e+07	1.00157	2	8.72253	707	76.1016	9.43701	0.968911	-
Q9H444	Charged multivesicular body protein 4b OS=Homo sapiens GN=CHMP4B PE=1 SV=1 - [CHM4B_HUMAN]	139.73	11.16	1	2	2	5	8071415	1.00144	1		224	24.9346	4.81787	0.968784	-
P07355	Annexin A2 OS=Homo sapiens GN=ANXA2 PE=1 SV=2 - [ANXA2_HUMAN]	757.126	56.34	1	19	19	41	2.56103e+08	1.00116	23	12.4094	339	38.5798	7.75244	0.968508	-
O15372	Eukaryotic translation initiation factor 3 subunit H OS=Homo sapiens GN=EIF3H PE=1 SV=1 - [EIF3H_HUMAN]	98	5.68	1	2	2	2	285849	0.999186	2	22.2297	352	39.9051	6.53662	0.966603	-
Q14204	Cytoplasmic dynein 1 heavy chain 1 OS=Homo sapiens GN=DYNC1H1 PE=1 SV=5 - [DYHC1_HUMAN]	120.71	1.05	1	3	3	5	9.70376e+06	0.998188	3	49.9809	4646	532.072	6.40479	0.965638	-
Q15046	Lysine--tRNA ligase OS=Homo sapiens GN=KARS PE=1 SV=3 - [SYK_HUMAN]	77.0533	4.02	1	2	2	3	1.19642e+07	0.997576	1		597	68.0046	6.354	0.965045	-
P50552	Vasodilator-stimulated phosphoprotein OS=Homo sapiens GN=VASP PE=1 SV=3 - [VASP_HUMAN]	43.15	11.58	1	3	3	4	4.54577e+06	0.996729	3	28.7395	380	39.8051	8.93896	0.964226	-
P35579	Myosin-9 OS=Homo sapiens GN=MYH9 PE=1 SV=4 - [MYH9_HUMAN]	3626.94	48.37	1	85	91	210	2.85634e+08	0.996661	117	15.7779	1960	226.392	5.60498	0.964161	-
P42224	Signal transducer and activator of transcription 1-alpha/beta OS=Homo sapiens GN=STAT1 PE=1 SV=2 - [STAT1_HUMAN]	345.609	27.2	1	14	14	24	1.02768e+08	0.995917	12	8.6866	750	87.2795	6.04932	0.96344	-
P07195	L-lactate dehydrogenase B chain OS=Homo sapiens GN=LDHB PE=1 SV=2 - [LDHB_HUMAN]	310.321	44.01	1	9	10	19	1.92047e+08	0.995633	10	9.50144	334	36.6151	6.04932	0.963166	-
Q15365	Poly(rC)-binding protein 1 OS=Homo sapiens GN=PCBP1 PE=1 SV=2 - [PCBP1_HUMAN]	113.484	21.63	1	4	5	8	5.24099e+07	0.993042	3	1.07454	356	37.4739	7.09326	0.960659	-
P04075	Fructose-bisphosphate aldolase A OS=Homo sapiens GN=ALDOA PE=1 SV=2 - [ALDOA_HUMAN]	677.235	62.09	1	20	20	40	2.75164e+08	0.992739	25	12.6294	364	39.3953	8.08936	0.960366	-
P15153	Ras-related C3 botulinum toxin substrate 2 OS=Homo sapiens GN=RAC2 PE=1 SV=1 - [RAC2_HUMAN]	24.84	14.06	3	3	3	3	2.80151e+07	0.991629	1		192	21.4151	7.60596	0.959292	-
P11586	C-1-tetrahydrofolate synthase, cytoplasmic OS=Homo sapiens GN=MTHFD1 PE=1 SV=3 - [C1TC_HUMAN]	54.1339	5.13	1	3	3	3	1.22996e+07	0.990127	2	0.757239	935	101.495	7.29834	0.957839	-
P13667	Protein disulfide-isomerase A4 OS=Homo sapiens GN=PDIA4 PE=1 SV=2 - [PDIA4_HUMAN]	91.1214	16.74	1	9	9	13	3.48027e+07	0.989222	7	13.0645	645	72.887	5.07178	0.956964	-
Q9Y678	Coatomer subunit gamma-1 OS=Homo sapiens GN=COPG1 PE=1 SV=1 - [COPG1_HUMAN]	34.17	2.4	1	2	2	3	8.66804e+06	0.988525	2	2.49691	874	97.6555	5.46533	0.95629	-
P62750	60S ribosomal protein L23a OS=Homo sapiens GN=RPL23A PE=1 SV=1 - [RL23A_HUMAN]	67.1167	10.9	1	2	2	3	2.99161e+07	0.987143	2	12.8885	156	17.6841	10.4478	0.954952	-
Q15366	Poly(rC)-binding protein 2 OS=Homo sapiens GN=PCBP2 PE=1 SV=1 - [PCBP2_HUMAN]	67.8267	14.79	1	3	4	6	4.58185e+07	0.98579	3	5.07336	365	38.5556	6.78564	0.953644	-
P29692	Elongation factor 1-delta OS=Homo sapiens GN=EEF1D PE=1 SV=5 - [EF1D_HUMAN]	344.294	39.5	1	8	8	16	6.75516e+07	0.985647	8	15.2407	281	31.1028	5.0083	0.953506	-
P50991	T-complex protein 1 subunit delta OS=Homo sapiens GN=CCT4 PE=1 SV=4 - [TCPD_HUMAN]	48.14	8.53	1	3	3	5	1.04952e+07	0.985401	2	0.398602	539	57.8878	7.82568	0.953268	-
P39019	40S ribosomal protein S19 OS=Homo sapiens GN=RPS19 PE=1 SV=2 - [RS19_HUMAN]	60.8933	27.59	1	5	5	7	3.73341e+07	0.984371	5	13.5465	145	16.0505	10.3159	0.952271	-
P00338	L-lactate dehydrogenase A chain OS=Homo sapiens GN=LDHA PE=1 SV=2 - [LDHA_HUMAN]	290.901	50.6	1	13	14	23	2.88308e+08	0.983941	9	26.7202	332	36.6654	8.26514	0.951855	-
P61247	40S ribosomal protein S3a OS=Homo sapiens GN=RPS3A PE=1 SV=2 - [RS3A_HUMAN]	112.871	18.94	1	5	5	12	2.25338e+07	0.983868	6	15.9386	264	29.9257	9.72998	0.951785	-
Q9BWD1	Acetyl-CoA acetyltransferase, cytosolic OS=Homo sapiens GN=ACAT2 PE=1 SV=2 - [THIC_HUMAN]	30.65	9.57	1	2	2	2	2.85925e+07	0.983379	2	21.787	397	41.3244	6.91748	0.951312	-
P62847	40S ribosomal protein S24 OS=Homo sapiens GN=RPS24 PE=1 SV=1 - [RS24_HUMAN]	51.9	20.3	1	2	2	3	1.90209e+07	0.981846	2	10.2312	133	15.4134	10.7847	0.949829	-
Q14019	Coactosin-like protein OS=Homo sapiens GN=COTL1 PE=1 SV=3 - [COTL1_HUMAN]	67.62	23.94	1	3	3	4	2.12162e+07	0.980491	3	5.28276	142	15.935	5.66846	0.948518	-
Q14847	LIM and SH3 domain protein 1 OS=Homo sapiens GN=LASP1 PE=1 SV=2 - [LASP1_HUMAN]	131.44	18.39	1	4	4	9	2.49145e+07	0.97946	5	8.90284	261	29.6982	7.04932	0.947521	-
P46778	60S ribosomal protein L21 OS=Homo sapiens GN=RPL21 PE=1 SV=2 - [RL21_HUMAN]	27.83	13.75	1	2	2	3	2.37867e+07	0.979332	2	0.745638	160	18.5531	10.4917	0.947396	-
P61981	14-3-3 protein gamma OS=Homo sapiens GN=YWHAG PE=1 SV=2 - [1433G_HUMAN]	222.762	38.06	1	3	8	12	8.38132e+07	0.979243	4	6.65127	247	28.2849	4.89404	0.94731	-
P09936	Ubiquitin carboxyl-terminal hydrolase isozyme L1 OS=Homo sapiens GN=UCHL1 PE=1 SV=2 - [UCHL1_HUMAN]	132.223	65.92	1	9	9	15	8.21274e+07	0.978287	10	20.2816	223	24.8085	5.47803	0.946386	-
P62258	14-3-3 protein epsilon OS=Homo sapiens GN=YWHAE PE=1 SV=1 - [1433E_HUMAN]	211.526	19.22	1	2	4	8	1.14893e+08	0.976606	1		255	29.1554	4.7417	0.94476	-
P49321	Nuclear autoantigenic sperm protein OS=Homo sapiens GN=NASP PE=1 SV=2 - [NASP_HUMAN]	121.391	12.44	1	7	7	9	1.57551e+07	0.976371	6	19.8564	788	85.1861	4.29736	0.944532	-
Q05682	Caldesmon OS=Homo sapiens GN=CALD1 PE=1 SV=3 - [CALD1_HUMAN]	22.89	2.52	1	2	2	3	6.39982e+06	0.97596	2	17.6727	793	93.1754	5.65576	0.944135	-
P62273	40S ribosomal protein S29 OS=Homo sapiens GN=RPS29 PE=1 SV=2 - [RS29_HUMAN]	96.04	33.93	1	2	2	5	2.7761e+07	0.975356	3	4.01112	56	6.6723	10.1255	0.94355	-
Q15942	Zyxin OS=Homo sapiens GN=ZYX PE=1 SV=1 - [ZYX_HUMAN]	148.96	21.85	1	7	7	12	3.25481e+07	0.975076	6	27.8593	572	61.2382	6.66846	0.94328	-
Q00341	Vigilin OS=Homo sapiens GN=HDLBP PE=1 SV=2 - [VIGLN_HUMAN]	74.38	4.1	1	4	4	5	3.71355e+07	0.973409	3	5.41108	1268	141.368	6.87354	0.941667	-
Q16658	Fascin OS=Homo sapiens GN=FSCN1 PE=1 SV=3 - [FSCN1_HUMAN]	155.943	16.43	1	6	6	9	4.91238e+07	0.973128	6	8.10137	493	54.4961	7.23975	0.941395	-
P25705	ATP synthase subunit alpha, mitochondrial OS=Homo sapiens GN=ATP5A1 PE=1 SV=1 - [ATPA_HUMAN]	130.24	15.01	1	6	6	8	71200545	0.973068	5	9.36979	553	59.7136	9.12939	0.941336	-
P51991	Heterogeneous nuclear ribonucleoprotein A3 OS=Homo sapiens GN=HNRNPA3 PE=1 SV=2 - [ROA3_HUMAN]	22.61	6.61	1	2	2	3	2.06048e+07	0.972594	2	18.6657	378	39.5706	9.01221	0.940878	-
Q8WW12	PEST proteolytic signal-containing nuclear protein OS=Homo sapiens GN=PCNP PE=1 SV=2 - [PCNP_HUMAN]	40.26	21.91	1	3	3	4	3.67065e+06	0.970895	3	55.8939	178	18.9134	7.48877	0.939234	-
P63104	14-3-3 protein zeta/delta OS=Homo sapiens GN=YWHAZ PE=1 SV=1 - [1433Z_HUMAN]	487.39	53.88	1	9	13	22	1.30152e+08	0.970705	9	16.9759	245	27.7277	4.79248	0.939051	-
P50454	Serpin H1 OS=Homo sapiens GN=SERPINH1 PE=1 SV=2 - [SERPH_HUMAN]	180.3	42.34	1	11	11	16	138429447	0.970237	12	10.7445	418	46.4112	8.68994	0.938598	-
Q15181	Inorganic pyrophosphatase OS=Homo sapiens GN=PPA1 PE=1 SV=2 - [IPYR_HUMAN]	107.393	26.3	1	5	5	9	2.21451e+07	0.970122	6	18.0415	289	32.6392	5.85889	0.938487	-
Q01518	Adenylyl cyclase-associated protein 1 OS=Homo sapiens GN=CAP1 PE=1 SV=5 - [CAP1_HUMAN]	97.8033	5.68	1	3	3	5	9.86711e+06	0.969937	2	14.4788	475	51.8687	8.06006	0.938308	-
P62263	40S ribosomal protein S14 OS=Homo sapiens GN=RPS14 PE=1 SV=3 - [RS14_HUMAN]	30.58	19.21	1	3	3	4	1.5528e+07	0.969128	3	3.8355	151	16.2625	10.0522	0.937525	-
P12956	X-ray repair cross-complementing protein 6 OS=Homo sapiens GN=XRCC6 PE=1 SV=2 - [XRCC6_HUMAN]	83.9233	19.54	1	8	8	10	4.6179e+07	0.969047	8	40.5122	609	69.7991	6.63916	0.937447	-
P08670	Vimentin OS=Homo sapiens GN=VIM PE=1 SV=4 - [VIME_HUMAN]	949.279	76.39	1	32	33	71	3.60449e+08	0.968839	38	13.3418	466	53.6191	5.12256	0.937246	-
Q02878	60S ribosomal protein L6 OS=Homo sapiens GN=RPL6 PE=1 SV=3 - [RL6_HUMAN]	171.943	22.92	1	5	5	8	4.81692e+07	0.967566	5	20.4027	288	32.7076	10.5796	0.936014	-
P61026	Ras-related protein Rab-10 OS=Homo sapiens GN=RAB10 PE=1 SV=1 - [RAB10_HUMAN]	100.56	11.5	1	2	2	4	10463721	0.967407	2	9.02934	200	22.5266	8.38232	0.93586	-
P62873	Guanine nucleotide-binding protein G(I)/G(S)/G(T) subunit beta-1 OS=Homo sapiens GN=GNB1 PE=1 SV=3 - [GBB1_HUMAN]	32.14	22.35	1	3	5	5	3.35237e+07	0.967388	2	10.4089	340	37.353	5.99854	0.935842	-
P18124	60S ribosomal protein L7 OS=Homo sapiens GN=RPL7 PE=1 SV=1 - [RL7_HUMAN]	25.06	19.76	1	4	4	7	4.26204e+07	0.965792	3	13.0216	248	29.2072	10.6528	0.934298	-
P30084	Enoyl-CoA hydratase, mitochondrial OS=Homo sapiens GN=ECHS1 PE=1 SV=4 - [ECHM_HUMAN]	33.48	16.21	1	3	3	4	1.01222e+07	0.964136	2	14.3043	290	31.3671	8.07471	0.932696	-
P18621	60S ribosomal protein L17 OS=Homo sapiens GN=RPL17 PE=1 SV=3 - [RL17_HUMAN]	37.62	14.13	1	2	2	3	2.31529e+07	0.96336	2	6.1227	184	21.3833	10.1694	0.931945	-
P08238	Heat shock protein HSP 90-beta OS=Homo sapiens GN=HSP90AB1 PE=1 SV=4 - [HS90B_HUMAN]	615.327	31.91	1	13	22	41	1.67437e+08	0.958255	12	9.55287	724	83.2121	5.03369	0.927007	-
P25786	Proteasome subunit alpha type-1 OS=Homo sapiens GN=PSMA1 PE=1 SV=1 - [PSA1_HUMAN]	27.72	13.31	1	3	3	5	7.01522e+06	0.958085	3	1.79752	263	29.5369	6.60986	0.926842	-
P68104	Elongation factor 1-alpha 1 OS=Homo sapiens GN=EEF1A1 PE=1 SV=1 - [EF1A1_HUMAN]	389.011	40.91	2	5	13	28	4.51943e+08	0.954793	6	6.25848	462	50.1091	9.01221	0.923657	-
Q92616	Translational activator GCN1 OS=Homo sapiens GN=GCN1L1 PE=1 SV=6 - [GCN1L_HUMAN]	25.34	1.12	1	2	2	4	6.25059e+06	0.952615	3	8.55252	2671	292.572	7.47412	0.92155	-
Q05639	Elongation factor 1-alpha 2 OS=Homo sapiens GN=EEF1A2 PE=1 SV=1 - [EF1A2_HUMAN]	375.403	31.1	1	2	10	24	2.88717e+08	0.951984	3	0.582941	463	50.4383	9.02686	0.92094	-
P19338	Nucleolin OS=Homo sapiens GN=NCL PE=1 SV=3 - [NUCL_HUMAN]	261.816	22.68	1	12	12	17	7.71441e+07	0.949308	13	14.9518	710	76.5684	4.70361	0.918352	-
P62280	40S ribosomal protein S11 OS=Homo sapiens GN=RPS11 PE=1 SV=3 - [RS11_HUMAN]	56.9833	22.78	1	4	4	6	1.02533e+07	0.94859	4	4.70327	158	18.419	10.3013	0.917657	-
Q13404	Ubiquitin-conjugating enzyme E2 variant 1 OS=Homo sapiens GN=UBE2V1 PE=1 SV=2 - [UB2V1_HUMAN]	45.6133	19.73	1	3	3	4	1.59139e+07	0.947835	2	7.2447	147	16.4843	7.92822	0.916927	-
Q14697	Neutral alpha-glucosidase AB OS=Homo sapiens GN=GANAB PE=1 SV=3 - [GANAB_HUMAN]	23.84	6.57	1	4	4	5	3.23464e+07	0.946801	4	7.58611	944	106.807	6.13818	0.915926	-
P08727	Keratin, type I cytoskeletal 19 OS=Homo sapiens GN=KRT19 PE=1 SV=4 - [K1C19_HUMAN]	122.52	23.75	1	7	7	8	2.2824e+07	0.944556	5	28.4921	400	44.0791	5.13525	0.913754	-
O43399	Tumor protein D54 OS=Homo sapiens GN=TPD52L2 PE=1 SV=2 - [TPD54_HUMAN]	234.834	36.41	1	5	5	8	2.11855e+07	0.944278	5	21.5399	206	22.2243	5.36377	0.913486	-
P06703	Protein S100-A6 OS=Homo sapiens GN=S100A6 PE=1 SV=1 - [S10A6_HUMAN]	34.95	34.44	1	4	4	5	1.19898e+08	0.943379	4	10.065	90	10.1733	5.47803	0.912616	-
O95340	Bifunctional 3'-phosphoadenosine 5'-phosphosulfate synthase 2 OS=Homo sapiens GN=PAPSS2 PE=1 SV=2 - [PAPS2_HUMAN]	82.64	4.89	1	2	2	3	2.15622e+07	0.942498	2	1.45098	614	69.4566	8.03076	0.911764	-
P37837	Transaldolase OS=Homo sapiens GN=TALDO1 PE=1 SV=2 - [TALDO_HUMAN]	25.54	7.12	1	2	2	2	15384941	0.940932	2	10.1038	337	37.5165	6.81494	0.910249	-
P60660	Myosin light polypeptide 6 OS=Homo sapiens GN=MYL6 PE=1 SV=2 - [MYL6_HUMAN]	304.627	55.63	1	7	7	20	3.64354e+08	0.935962	9	17.0956	151	16.9191	4.65283	0.905441	-
P62424	60S ribosomal protein L7a OS=Homo sapiens GN=RPL7A PE=1 SV=2 - [RL7A_HUMAN]	38.0067	29.32	1	6	6	6	5.65319e+07	0.935475	5	8.4806	266	29.977	10.6089	0.904969	-
P62701	40S ribosomal protein S4, X isoform OS=Homo sapiens GN=RPS4X PE=1 SV=2 - [RS4X_HUMAN]	142.743	18.63	1	4	4	6	2.42032e+07	0.934843	4	19.7604	263	29.5791	10.1548	0.904359	-
P62913	60S ribosomal protein L11 OS=Homo sapiens GN=RPL11 PE=1 SV=2 - [RL11_HUMAN]	60.25	14.61	1	2	2	4	6.94608e+06	0.934516	1		178	20.2396	9.59814	0.904042	-
O14818	Proteasome subunit alpha type-7 OS=Homo sapiens GN=PSMA7 PE=1 SV=1 - [PSA7_HUMAN]	28.62	13.71	2	2	2	2	1.37712e+07	0.933197	2	15.1321	248	27.8696	8.45557	0.902766	-
Q15056	Eukaryotic translation initiation factor 4H OS=Homo sapiens GN=EIF4H PE=1 SV=5 - [IF4H_HUMAN]	24.31	9.27	1	2	2	3	5.10577e+06	0.932468	1		248	27.3684	7.2251	0.902061	-
P26038	Moesin OS=Homo sapiens GN=MSN PE=1 SV=3 - [MOES_HUMAN]	221.139	22.53	1	15	17	26	7.59734e+07	0.93241	14	25.8934	577	67.7778	6.40479	0.902005	-
Q9P2E9	Ribosome-binding protein 1 OS=Homo sapiens GN=RRBP1 PE=1 SV=4 - [RRBP1_HUMAN]	177.878	7.16	1	7	7	11	7.66156e+06	0.931874	6	22.9049	1410	152.381	8.60205	0.901486	-
O43491	Band 4.1-like protein 2 OS=Homo sapiens GN=EPB41L2 PE=1 SV=1 - [E41L2_HUMAN]	42.44	3.18	1	2	2	3	1.91121e+07	0.930658	1		1005	112.519	5.43994	0.90031	-
Q9ULV4	Coronin-1C OS=Homo sapiens GN=CORO1C PE=1 SV=1 - [COR1C_HUMAN]	155.87	7.17	1	3	3	5	1.5625e+07	0.929118	2	9.61895	474	53.2151	7.07861	0.89882	-
P08758	Annexin A5 OS=Homo sapiens GN=ANXA5 PE=1 SV=2 - [ANXA5_HUMAN]	354.951	34.69	1	9	9	20	1.91314e+08	0.92844	11	13.9015	320	35.9144	5.04639	0.898164	-
Q06830	Peroxiredoxin-1 OS=Homo sapiens GN=PRDX1 PE=1 SV=1 - [PRDX1_HUMAN]	191.412	43.22	1	8	11	18	2.13457e+08	0.927624	9	11.5542	199	22.0963	8.1333	0.897375	-
P35580	Myosin-10 OS=Homo sapiens GN=MYH10 PE=1 SV=3 - [MYH10_HUMAN]	174.057	5.62	1	2	8	18	3.81931e+07	0.927151	2	1.38442	1976	228.858	5.5415	0.896917	-
P62841	40S ribosomal protein S15 OS=Homo sapiens GN=RPS15 PE=1 SV=2 - [RS15_HUMAN]	61.94	26.9	1	3	3	6	2.01758e+07	0.927114	5	5.13955	145	17.0292	10.3892	0.896882	-
P22234	Multifunctional protein ADE2 OS=Homo sapiens GN=PAICS PE=1 SV=3 - [PUR6_HUMAN]	209.81	13.88	1	4	4	9	4.74451e+07	0.926318	3	21.8676	425	47.0491	7.2251	0.896111	-
P04406	Glyceraldehyde-3-phosphate dehydrogenase OS=Homo sapiens GN=GAPDH PE=1 SV=3 - [G3P_HUMAN]	833.128	60.6	1	14	14	55	1.43753e+09	0.925858	29	11.0851	335	36.0304	8.45557	0.895666	-
Q99832	T-complex protein 1 subunit eta OS=Homo sapiens GN=CCT7 PE=1 SV=2 - [TCPH_HUMAN]	98.555	14.92	1	5	5	9	1.40746e+07	0.925547	6	91.3078	543	59.3289	7.6499	0.895365	-
P08865	40S ribosomal protein SA OS=Homo sapiens GN=RPSA PE=1 SV=4 - [RSSA_HUMAN]	188.314	33.56	1	6	6	7	7.05469e+07	0.924604	4	14.9026	295	32.8334	4.86865	0.894453	-
P29966	Myristoylated alanine-rich C-kinase substrate OS=Homo sapiens GN=MARCKS PE=1 SV=4 - [MARCS_HUMAN]	140.843	18.98	1	4	4	7	8.12925e+06	0.922294	4	11.164	332	31.5359	4.44971	0.892219	-
P04632	Calpain small subunit 1 OS=Homo sapiens GN=CAPNS1 PE=1 SV=1 - [CPNS1_HUMAN]	42.09	12.69	1	2	2	6	3.8085e+07	0.922011	3	1.74174	268	28.2977	5.19873	0.891945	-
P67936	Tropomyosin alpha-4 chain OS=Homo sapiens GN=TPM4 PE=1 SV=3 - [TPM4_HUMAN]	333.008	51.21	1	10	19	33	2.71114e+08	0.918582	11	22.8176	248	28.5045	4.69092	0.888627	-
O43707	Alpha-actinin-4 OS=Homo sapiens GN=ACTN4 PE=1 SV=2 - [ACTN4_HUMAN]	427.307	16.14	1	4	12	24	5.42214e+07	0.916302	4	15.7208	911	104.788	5.43994	0.886421	-
Q14566	DNA replication licensing factor MCM6 OS=Homo sapiens GN=MCM6 PE=1 SV=1 - [MCM6_HUMAN]	33.6	1.83	1	2	2	2	5.3285e+06	0.915916	1		821	92.8312	5.41455	0.886049	-
Q14974	Importin subunit beta-1 OS=Homo sapiens GN=KPNB1 PE=1 SV=2 - [IMB1_HUMAN]	95.9114	8.11	1	4	4	8	2.73998e+07	0.915516	5	7.6538	876	97.108	4.77979	0.885661	-
P13693	Translationally-controlled tumor protein OS=Homo sapiens GN=TPT1 PE=1 SV=1 - [TCTP_HUMAN]	79.41	21.51	1	3	3	5	2.18122e+07	0.9152	5	12.0969	172	19.5826	4.93213	0.885355	-
P46783	40S ribosomal protein S10 OS=Homo sapiens GN=RPS10 PE=1 SV=1 - [RS10_HUMAN]	100.197	13.94	1	2	2	4	1.5188e+07	0.912813	2	20.3875	165	18.8859	10.1548	0.883046	-
Q15149	Plectin OS=Homo sapiens GN=PLEC PE=1 SV=3 - [PLEC_HUMAN]	119.529	1.39	1	6	6	12	6.81388e+06	0.911368	8	20.2517	4684	531.466	5.96045	0.881649	-
P11940	Polyadenylate-binding protein 1 OS=Homo sapiens GN=PABPC1 PE=1 SV=2 - [PABP1_HUMAN]	110.863	5.5	2	2	2	3	2.09802e+07	0.909316	2	7.0197	636	70.6259	9.49561	0.879664	-
Q7KZF4	Staphylococcal nuclease domain-containing protein 1 OS=Homo sapiens GN=SND1 PE=1 SV=1 - [SND1_HUMAN]	36.64	7.36	1	4	4	5	1.52323e+07	0.909011	4	4.69384	910	101.934	7.1665	0.879368	-
O75369	Filamin-B OS=Homo sapiens GN=FLNB PE=1 SV=2 - [FLNB_HUMAN]	318.564	7.03	1	10	14	21	9.28065e+07	0.908509	8	23.74	2602	277.99	5.73193	0.878883	-
Q9BUF5	Tubulin beta-6 chain OS=Homo sapiens GN=TUBB6 PE=1 SV=1 - [TBB6_HUMAN]	200.703	19.96	1	2	7	19	2.50281e+08	0.907809	1		446	49.825	4.88135	0.878206	-
Q9BRA2	Thioredoxin domain-containing protein 17 OS=Homo sapiens GN=TXNDC17 PE=1 SV=1 - [TXD17_HUMAN]	62.2165	38.21	1	4	4	6	2.5382e+07	0.906619	4	19.6278	123	13.9318	5.51611	0.877054	-
P00558	Phosphoglycerate kinase 1 OS=Homo sapiens GN=PGK1 PE=1 SV=3 - [PGK1_HUMAN]	491.328	60.43	1	17	17	37	2.02388e+08	0.905754	22	20.0393	417	44.5861	8.104	0.876218	-
P61160	Actin-related protein 2 OS=Homo sapiens GN=ACTR2 PE=1 SV=1 - [ARP2_HUMAN]	0	5.08	1	2	2	2	4.73999e+06	0.905478	1		394	44.7322	6.7417	0.87595	-
P00492	Hypoxanthine-guanine phosphoribosyltransferase OS=Homo sapiens GN=HPRT1 PE=1 SV=2 - [HPRT_HUMAN]	57.1433	16.97	1	3	3	3	2.0842e+07	0.904882	3	42.6613	218	24.5636	6.68311	0.875375	-
P08134	Rho-related GTP-binding protein RhoC OS=Homo sapiens GN=RHOC PE=1 SV=1 - [RHOC_HUMAN]	44	18.13	2	3	3	4	1.50424e+07	0.904555	1		193	21.9923	6.58057	0.875058	-
P62906	60S ribosomal protein L10a OS=Homo sapiens GN=RPL10A PE=1 SV=2 - [RL10A_HUMAN]	103.88	23.5	1	5	5	8	3.93225e+07	0.904305	5	8.88883	217	24.8155	9.93506	0.874816	-
O00622	Protein CYR61 OS=Homo sapiens GN=CYR61 PE=1 SV=1 - [CYR61_HUMAN]	75.0867	9.71	1	3	3	5	2.12259e+07	0.904089	3	27.6731	381	41.9983	8.20654	0.874607	-
P35637	RNA-binding protein FUS OS=Homo sapiens GN=FUS PE=1 SV=1 - [FUS_HUMAN]	43.35	6.27	1	2	3	5	1.63253e+07	0.902099	2	7.40347	526	53.3938	9.36377	0.872682	-
P49368	T-complex protein 1 subunit gamma OS=Homo sapiens GN=CCT3 PE=1 SV=4 - [TCPG_HUMAN]	122.294	20.37	1	8	8	12	5.1507e+07	0.899175	8	20.2851	545	60.4953	6.49365	0.869854	-
P20700	Lamin-B1 OS=Homo sapiens GN=LMNB1 PE=1 SV=2 - [LMNB1_HUMAN]	77.41	14.51	1	5	6	6	1.22164e+07	0.89905	3	11.0874	586	66.3676	5.16064	0.869732	-
Q07955	Serine/arginine-rich splicing factor 1 OS=Homo sapiens GN=SRSF1 PE=1 SV=2 - [SRSF1_HUMAN]	57.4633	8.87	1	2	2	4	6.78759e+06	0.898513	2	33.8338	248	27.7278	10.3599	0.869213	-
Q86V81	THO complex subunit 4 OS=Homo sapiens GN=ALYREF PE=1 SV=3 - [THOC4_HUMAN]	108.96	10.51	1	2	2	4	8.82321e+06	0.898408	2	25.5294	257	26.8716	11.1509	0.869112	-
P62917	60S ribosomal protein L8 OS=Homo sapiens GN=RPL8 PE=1 SV=2 - [RL8_HUMAN]	108.756	17.9	1	4	4	6	3.61886e+07	0.897235	4	14.1991	257	28.0073	11.0337	0.867976	-
P09211	Glutathione S-transferase P OS=Homo sapiens GN=GSTP1 PE=1 SV=2 - [GSTP1_HUMAN]	252.365	34.29	1	4	4	8	6.86143e+07	0.891866	4	12.3069	210	23.341	5.64307	0.862782	-
Q9BS26	Endoplasmic reticulum resident protein 44 OS=Homo sapiens GN=ERP44 PE=1 SV=1 - [ERP44_HUMAN]	90.1	8.62	1	2	2	4	1.7938e+07	0.890083	3	10.9008	406	46.9414	5.26221	0.861058	-
P84098	60S ribosomal protein L19 OS=Homo sapiens GN=RPL19 PE=1 SV=1 - [RL19_HUMAN]	89.55	13.27	1	2	2	3	1.75643e+07	0.88872	2	17.2307	196	23.4512	11.4731	0.859739	-
P07942	Laminin subunit beta-1 OS=Homo sapiens GN=LAMB1 PE=1 SV=2 - [LAMB1_HUMAN]	44.66	2.24	1	2	2	2	1.36177e+07	0.874797	2	13.4292	1786	197.909	4.94482	0.84627	-
P62241	40S ribosomal protein S8 OS=Homo sapiens GN=RPS8 PE=1 SV=2 - [RS8_HUMAN]	114.11	20.19	1	3	3	6	2.32135e+07	0.874226	4	3.7779	208	24.1902	10.3159	0.845718	-
P48643	T-complex protein 1 subunit epsilon OS=Homo sapiens GN=CCT5 PE=1 SV=1 - [TCPE_HUMAN]	99.28	5.73	1	2	2	3	3.32725e+07	0.871581	2	13.2765	541	59.6328	5.65576	0.84316	-
Q13813	Spectrin alpha chain, non-erythrocytic 1 OS=Homo sapiens GN=SPTAN1 PE=1 SV=3 - [SPTN1_HUMAN]	71.28	3.84	1	7	7	10	2.19935e+07	0.871415	7	16.8729	2472	284.364	5.35107	0.842998	-
P28066	Proteasome subunit alpha type-5 OS=Homo sapiens GN=PSMA5 PE=1 SV=3 - [PSA5_HUMAN]	44.82	12.03	1	2	2	3	2.3351e+07	0.868905	2	21.1229	241	26.3942	4.79248	0.84057	-
P38646	Stress-70 protein, mitochondrial OS=Homo sapiens GN=HSPA9 PE=1 SV=2 - [GRP75_HUMAN]	66.9234	11.49	1	6	6	9	3.25648e+07	0.866886	5	8.45728	679	73.6348	6.16357	0.838618	-
P09874	Poly [ADP-ribose] polymerase 1 OS=Homo sapiens GN=PARP1 PE=1 SV=4 - [PARP1_HUMAN]	46.95	3.35	1	2	2	3	8.42338e+06	0.866143	2	29.0317	1014	113.012	8.88037	0.837898	-
P46782	40S ribosomal protein S5 OS=Homo sapiens GN=RPS5 PE=1 SV=4 - [RS5_HUMAN]	48.1833	17.65	1	3	3	4	3.51059e+07	0.864169	3	23.7548	204	22.8621	9.71533	0.835989	-
P21291	Cysteine and glycine-rich protein 1 OS=Homo sapiens GN=CSRP1 PE=1 SV=3 - [CSRP1_HUMAN]	72.8645	25.39	1	3	3	4	1.43115e+07	0.856989	3	15.1911	193	20.5538	8.57275	0.829043	-
P23284	Peptidyl-prolyl cis-trans isomerase B OS=Homo sapiens GN=PPIB PE=1 SV=2 - [PPIB_HUMAN]	62.5467	12.5	1	2	2	3	2.53289e+07	0.854578	2	8.39135	216	23.7275	9.40771	0.826711	-
P39023	60S ribosomal protein L3 OS=Homo sapiens GN=RPL3 PE=1 SV=2 - [RL3_HUMAN]	73.7867	11.66	1	3	3	5	1.73096e+07	0.851435	2	17.1824	403	46.0798	10.1841	0.82367	-
Q15637	Splicing factor 1 OS=Homo sapiens GN=SF1 PE=1 SV=4 - [SF01_HUMAN]	22.31	4.85	1	2	2	3	5.00275e+06	0.849548	2	27.3427	639	68.2859	8.98291	0.821845	-
P02545	Prelamin-A/C OS=Homo sapiens GN=LMNA PE=1 SV=1 - [LMNA_HUMAN]	106.77	11.75	1	6	7	8	1.49369e+07	0.847204	4	14.5287	664	74.0947	7.02002	0.819577	-
O43175	D-3-phosphoglycerate dehydrogenase OS=Homo sapiens GN=PHGDH PE=1 SV=4 - [SERA_HUMAN]	45.93	7.13	1	3	3	5	2.03666e+07	0.846941	3	45.1839	533	56.6144	6.7124	0.819323	-
P46821	Microtubule-associated protein 1B OS=Homo sapiens GN=MAP1B PE=1 SV=2 - [MAP1B_HUMAN]	45.05	0.89	1	2	2	2	1.14342e+07	0.845429	2	2.89044	2468	270.468	4.80518	0.81786	-
P31946	14-3-3 protein beta/alpha OS=Homo sapiens GN=YWHAB PE=1 SV=3 - [1433B_HUMAN]	425.39	39.02	1	3	10	21	8.74031e+07	0.842795	5	5.98828	246	28.0648	4.83057	0.815312	-
P60891	Ribose-phosphate pyrophosphokinase 1 OS=Homo sapiens GN=PRPS1 PE=1 SV=2 - [PRPS1_HUMAN]	149.77	18.55	2	4	4	8	4.50805e+07	0.836323	5	13.1224	318	34.8119	6.97607	0.809051	-
Q9NR12	PDZ and LIM domain protein 7 OS=Homo sapiens GN=PDLIM7 PE=1 SV=1 - [PDLI7_HUMAN]	31.59	7	1	3	3	4	4.8222e+06	0.835435	3	10.7915	457	49.8126	8.41162	0.808192	-
Q9NZM1	Myoferlin OS=Homo sapiens GN=MYOF PE=1 SV=1 - [MYOF_HUMAN]	49.03	2.91	1	4	4	6	1.08093e+07	0.834285	3	38.1337	2061	234.561	6.17627	0.807079	-
P12814	Alpha-actinin-1 OS=Homo sapiens GN=ACTN1 PE=1 SV=2 - [ACTN1_HUMAN]	283.518	22.76	1	8	16	28	5.42214e+07	0.830001	8	26.2765	892	102.993	5.41455	0.802935	-
Q08211	ATP-dependent RNA helicase A OS=Homo sapiens GN=DHX9 PE=1 SV=4 - [DHX9_HUMAN]	38.19	2.36	1	2	2	2	1.49966e+07	0.826399	2	30.9188	1270	140.869	6.84424	0.79945	-
P23588	Eukaryotic translation initiation factor 4B OS=Homo sapiens GN=EIF4B PE=1 SV=2 - [IF4B_HUMAN]	114.9	8.84	1	4	4	7	9.80669e+06	0.815907	3	1.01307	611	69.1103	5.73193	0.789301	-
O15460	Prolyl 4-hydroxylase subunit alpha-2 OS=Homo sapiens GN=P4HA2 PE=1 SV=1 - [P4HA2_HUMAN]	39.26	9.91	1	3	3	4	1.2781e+07	0.813886	1		535	60.8636	5.70654	0.787345	-
P52272	Heterogeneous nuclear ribonucleoprotein M OS=Homo sapiens GN=HNRNPM PE=1 SV=3 - [HNRPM_HUMAN]	65.73	4.79	1	3	3	7	9.25045e+06	0.813669	4	23.514	730	77.4643	8.70459	0.787136	-
Q86VP6	Cullin-associated NEDD8-dissociated protein 1 OS=Homo sapiens GN=CAND1 PE=1 SV=2 - [CAND1_HUMAN]	19.09	2.28	1	2	2	2	1.10383e+07	0.807711	1		1230	136.289	5.78271	0.781372	down-regulated
P04083	Annexin A1 OS=Homo sapiens GN=ANXA1 PE=1 SV=2 - [ANXA1_HUMAN]	192.53	19.94	1	4	4	7	1.83787e+07	0.794269	5	25.1748	346	38.69	7.02002	0.768368	down-regulated
P35221	Catenin alpha-1 OS=Homo sapiens GN=CTNNA1 PE=1 SV=1 - [CTNA1_HUMAN]	48.76	4.75	1	4	4	5	9.19739e+06	0.789863	3	65.2272	906	100.009	6.29053	0.764106	down-regulated
P26373	60S ribosomal protein L13 OS=Homo sapiens GN=RPL13 PE=1 SV=4 - [RL13_HUMAN]	62.3067	9.95	1	2	2	3	2.20677e+07	0.781436	2	39.9953	211	24.2465	11.6489	0.755954	down-regulated
Q13185	Chromobox protein homolog 3 OS=Homo sapiens GN=CBX3 PE=1 SV=4 - [CBX3_HUMAN]	71	22.4	1	3	3	5	1.31896e+07	0.768059	4	25.6273	183	20.7984	5.32568	0.743013	down-regulated
P46779	60S ribosomal protein L28 OS=Homo sapiens GN=RPL28 PE=1 SV=3 - [RL28_HUMAN]	53.3833	15.33	1	2	2	4	4.24776e+07	0.7583	1		137	15.7377	12.0151	0.733573	down-regulated
P02795	Metallothionein-2 OS=Homo sapiens GN=MT2A PE=1 SV=1 - [MT2_HUMAN]	240.655	54.1	1	3	3	8	2.97223e+07	0.754625	4	13.6493	61	6.0372	7.82568	0.730017	down-regulated
Q92841	Probable ATP-dependent RNA helicase DDX17 OS=Homo sapiens GN=DDX17 PE=1 SV=2 - [DDX17_HUMAN]	112.423	5.62	1	3	3	3	4.45865e+06	0.727647	3	6.02082	729	80.222	8.26514	0.703918	down-regulated
P68032	Actin, alpha cardiac muscle 1 OS=Homo sapiens GN=ACTC1 PE=1 SV=1 - [ACTC_HUMAN]	888.812	37.14	2	2	15	75	1.13914e+09	0.667158	2	111.319	377	41.9919	5.38916	0.645402	down-regulated
P14866	Heterogeneous nuclear ribonucleoprotein L OS=Homo sapiens GN=HNRNPL PE=1 SV=2 - [HNRPL_HUMAN]	29.91	3.74	1	2	2	2	3.74134e+06	0.615415	1		589	64.0924	8.22119	0.595347	down-regulated
P12429	Annexin A3 OS=Homo sapiens GN=ANXA3 PE=1 SV=3 - [ANXA3_HUMAN]	23.64	11.46	1	3	3	3	3.63301e+07	0.602231	1		323	36.3527	5.92236	0.582592	down-regulated
P27824	Calnexin OS=Homo sapiens GN=CANX PE=1 SV=2 - [CALX_HUMAN]	52.91	5.07	1	2	2	2	2.45821e+07	0.591002	2	57.7515	592	67.5259	4.60205	0.57173	down-regulated
Q12931	Heat shock protein 75 kDa, mitochondrial OS=Homo sapiens GN=TRAP1 PE=1 SV=3 - [TRAP1_HUMAN]	142.41	3.41	1	1	2	4	1.69359e+08	0.567065	1		704	80.0597	8.20654	0.548573	down-regulated
